# Supplementary material for: [1-Dimethyl­silyl-2-phenyl-3-(η5-tetra­methyl­cyclo­penta­dien­yl)­prop-1-en-1-yl-κC 1](η5-penta­methyl­cyclo­penta­dien­yl)titanium(III)
Source: Acta Crystallogr Sect E Struct Rep Online. 2009 Oct 31;65(Pt 11):m1481. doi: 10.1107/S1600536809044845 (PMC2971020; doi:10.1107/S1600536809044845)
Supplement: Supplementary file 1 [file e-65-m1481-sup1.cif]

##############################################################################
###                                                                        ###
###        Electronic paper (Acta Crystallographica Section E)             ###
###                                                                        ###
##############################################################################
#                                                                            #
# This CIF contains the data in a paper accepted for publication in Acta     #
# Crystallographica Section E. It conforms to the requirements of Notes      #
# for Authors for Section E, and has been peer reviewed under the auspices   #
# of the IUCr Commission on Journals.                                        #
#                                                                            #
# Full details of the Crystallographic Information File format               #
# are given in the paper "The Crystallographic Information File (CIF):       #
# a New Standard Archive File for Crystallography" by S. R. Hall, F. H.      #
# Allen and I. D. Brown [Acta Cryst. (1991), A47, 655-685].                  #
#                                                                            #
# The current version of the core CIF dictionary is obtainable from          #
# ftp://ftp.iucr.org/pub/cif_core.dic. The current version number is 2.4.    #
#                                                                            #
# Software is freely available for graphical display of the structure(s) in  #
# this CIF.  For information consult the CIF home page http://www.iucr.org/  #
# cif/home.html                                                              #
#                                                                            #
# This file may be used for bona fide research purposes within the           #
# scientific community so long as proper attribution is given to the journal # 
# article from which it was obtained.                                        #
#                                                                            #
##############################################################################
                                             
data_I
_audit_creation_method     SHELXL97
_chemical_name_systematic
;
[1-Dimethylsilyl-2-phenyl-3-(\h^5^-tetramethylcyclopentadienyl)prop-1-en-1-yl-
\k<i>C</i>^1^](\h^5^-pentamethylcyclopentadienyl)titanium(III)
;
_chemical_name_common     ?
_chemical_formula_moiety     'C30 H41 Si Ti'
_chemical_formula_sum     'C30 H41 Si Ti'
_chemical_formula_iupac     '[Ti (C10 H15) (C20 H26 Si)]'
_chemical_formula_weight     477.59
_chemical_melting_point     ?
_symmetry_cell_setting     'monoclinic'
_symmetry_space_group_name_H-M     'P 21/n'
_symmetry_space_group_name_Hall     '-P 2yn'
loop_
    _symmetry_equiv_pos_as_xyz
    'x, y, z'
    '-x+1/2, y+1/2, -z+1/2'
    '-x, -y, -z'
    'x-1/2, -y-1/2, z-1/2'
_cell_length_a     16.4143(3)
_cell_length_b     11.6194(3)
_cell_length_c     28.0315(5)
_cell_angle_alpha     90.00
_cell_angle_beta     94.8560(10)
_cell_angle_gamma     90.00
_cell_volume     5327.10(19)
_cell_formula_units_Z     8
_cell_measurement_reflns_used     7992
_cell_measurement_theta_min     1.85
_cell_measurement_theta_max     26.97
_cell_measurement_temperature     200(2)
_exptl_crystal_description     'prism'
_exptl_crystal_colour     'brown'
_exptl_crystal_size_max     0.32
_exptl_crystal_size_mid     0.24
_exptl_crystal_size_min     0.22
_exptl_crystal_density_diffrn     1.191
_exptl_crystal_density_meas     ?
_exptl_crystal_density_method     'not measured'
_exptl_crystal_F_000     2056
_exptl_absorpt_coefficient_mu     0.382
_exptl_absorpt_correction_type     none
_exptl_absorpt_process_details     ?
_exptl_absorpt_correction_T_min     ?
_exptl_absorpt_correction_T_max     ?
_exptl_special_details
;
;
_diffrn_ambient_temperature     200(2)
_diffrn_radiation_type     MoK\a
_diffrn_radiation_wavelength     0.71073
_diffrn_radiation_source     'fine-focus sealed tube'
_diffrn_radiation_monochromator     graphite
_diffrn_measurement_device_type     'Stoe IPDS II'
_diffrn_measurement_method     \w
_diffrn_detector_area_resol_mean     ?
_diffrn_reflns_number     73260
_diffrn_reflns_av_R_equivalents     0.0584
_diffrn_reflns_av_sigmaI/netI     0.0682
_diffrn_reflns_theta_min     1.39
_diffrn_reflns_theta_max     26.74
_diffrn_reflns_theta_full     26.74
_diffrn_measured_fraction_theta_max     0.997
_diffrn_measured_fraction_theta_full     0.997
_diffrn_reflns_limit_h_min     -19
_diffrn_reflns_limit_h_max     20
_diffrn_reflns_limit_k_min     -14
_diffrn_reflns_limit_k_max     14
_diffrn_reflns_limit_l_min     -35
_diffrn_reflns_limit_l_max     35
_diffrn_standards_number     ?
_diffrn_standards_interval_count     ?
_diffrn_standards_interval_time     ?
_diffrn_standards_decay_%     ?
_refine_special_details
;
 Refinement of <i>F</i>^2^ against ALL reflections. The weighted
 <i>R</i>-factor <i>wR</i> and goodness of fit <i>S</i> are based on
 <i>F</i>^2^, conventional <i>R</i>-factors <i>R</i> are based on <i>F</i>,
 with <i>F</i> set to zero for negative <i>F</i>^2^. The threshold expression
 of <i>F</i>^2^ > \s(<i>F</i>^2^) is used only for calculating
 <i>R</i>-factors(gt) <i>etc</i>. and is not relevant to the choice of
 reflections for refinement. <i>R</i>-factors based on <i>F</i>^2^ are
 statistically about twice as large as those based on <i>F</i>, and
 <i>R</i>-factors based on ALL data will be even larger.
;
_reflns_number_total     11296
_reflns_number_gt     6527
_reflns_threshold_expression     I>2\s(I)
_refine_ls_structure_factor_coef     Fsqd
_refine_ls_matrix_type     full
_refine_ls_R_factor_all     0.0710
_refine_ls_R_factor_gt     0.0336
_refine_ls_wR_factor_gt     0.0698
_refine_ls_wR_factor_ref     0.0752
_refine_ls_goodness_of_fit_ref     0.772
_refine_ls_restrained_S_all     0.772
_refine_ls_number_reflns     11296
_refine_ls_number_parameters     607
_refine_ls_number_restraints     0
_refine_ls_hydrogen_treatment     mixed
_refine_ls_weighting_scheme     calc
_refine_ls_weighting_details
                 'calc w=1/[\s^2^(Fo^2^)+(0.0382P)^2^] where P=(Fo^2^+2Fc^2^)/3'
_atom_sites_solution_hydrogens     geom
_atom_sites_solution_primary     direct
_atom_sites_solution_secondary     difmap
_refine_ls_shift/su_max     0.001
_refine_ls_shift/su_mean     0.000
_refine_diff_density_max     0.260
_refine_diff_density_min     -0.200
_refine_ls_extinction_method     none
_refine_ls_extinction_coef     ?
loop_
    _atom_type_symbol
    _atom_type_description
    _atom_type_scat_dispersion_real
    _atom_type_scat_dispersion_imag
    _atom_type_scat_source
    'C' 'C' 0.0033 0.0016
                         'International Tables Vol C Tables 4.2.6.8 and 6.1.1.4'
    'H' 'H' 0.0000 0.0000
                         'International Tables Vol C Tables 4.2.6.8 and 6.1.1.4'
    'Si' 'Si' 0.0817 0.0704
                         'International Tables Vol C Tables 4.2.6.8 and 6.1.1.4'
    'Ti' 'Ti' 0.2776 0.4457
                         'International Tables Vol C Tables 4.2.6.8 and 6.1.1.4'
_computing_data_collection     'X-AREA (Stoe & Cie, 2005)'
_computing_cell_refinement     'X-AREA (Stoe & Cie, 2005)'
_computing_data_reduction     'X-AREA (Stoe & Cie, 2005)'
_computing_structure_solution     'SHELXS97 (Sheldrick, 2008)'
_computing_structure_refinement     'SHELXL97 (Sheldrick, 2008)'
_computing_molecular_graphics     'DIAMOND (Brandenburg, 2007)'
_computing_publication_material     'PLATON (Spek, 2009)'
loop_
    _atom_site_type_symbol
    _atom_site_label
    _atom_site_fract_x
    _atom_site_fract_y
    _atom_site_fract_z
    _atom_site_U_iso_or_equiv
    _atom_site_adp_type
    _atom_site_calc_flag
    _atom_site_refinement_flags
    _atom_site_occupancy
    _atom_site_disorder_assembly
    _atom_site_disorder_group
    C C1 0.32601(12) 0.81677(18) 0.05676(7) 0.0270(4) Uani d . 1 . .
    C C2 0.41180(13) 0.81503(19) 0.05322(7) 0.0297(5) Uani d . 1 . .
    C C3 0.44162(13) 0.92744(19) 0.06261(7) 0.0313(5) Uani d . 1 . .
    C C4 0.37424(14) 0.99916(18) 0.07003(7) 0.0318(5) Uani d . 1 . .
    C C5 0.30275(12) 0.93075(18) 0.06759(7) 0.0284(5) Uani d . 1 . .
    C C6 0.27240(14) 0.71338(19) 0.05791(8) 0.0346(5) Uani d . 1 . .
    H H6A 0.2740 0.6698 0.0277 0.042 Uiso calc R 1 . .
    H H6B 0.2153 0.7379 0.0608 0.042 Uiso calc R 1 . .
    C C7 0.46226(15) 0.7153(2) 0.03894(8) 0.0422(6) Uani d . 1 . .
    H H7A 0.4797 0.7288 0.0068 0.063 Uiso calc R 1 . .
    H H7B 0.4296 0.6447 0.0389 0.063 Uiso calc R 1 . .
    H H7C 0.5105 0.7073 0.0618 0.063 Uiso calc R 1 . .
    C C8 0.52970(14) 0.9631(2) 0.06112(9) 0.0466(6) Uani d . 1 . .
    H H8A 0.5624 0.9300 0.0886 0.070 Uiso calc R 1 . .
    H H8B 0.5336 1.0473 0.0624 0.070 Uiso calc R 1 . .
    H H8C 0.5503 0.9353 0.0314 0.070 Uiso calc R 1 . .
    C C9 0.37578(17) 1.12853(19) 0.06992(9) 0.0459(6) Uani d . 1 . .
    H H9A 0.4306 1.1554 0.0813 0.069 Uiso calc R 1 . .
    H H9B 0.3360 1.1578 0.0911 0.069 Uiso calc R 1 . .
    H H9C 0.3618 1.1567 0.0373 0.069 Uiso calc R 1 . .
    C C10 0.21611(13) 0.9718(2) 0.06965(8) 0.0420(6) Uani d . 1 . .
    H H10A 0.1840 0.9520 0.0397 0.063 Uiso calc R 1 . .
    H H10B 0.2159 1.0555 0.0741 0.063 Uiso calc R 1 . .
    H H10C 0.1921 0.9347 0.0965 0.063 Uiso calc R 1 . .
    C C11 0.32990(12) 0.89228(18) 0.20675(7) 0.0274(4) Uani d . 1 . .
    C C12 0.40412(12) 0.83158(18) 0.21737(7) 0.0279(4) Uani d . 1 . .
    C C13 0.46852(12) 0.90263(19) 0.20351(7) 0.0301(5) Uani d . 1 . .
    C C14 0.43409(13) 1.00735(18) 0.18655(7) 0.0305(5) Uani d . 1 . .
    C C15 0.34842(12) 1.00188(18) 0.18875(7) 0.0288(5) Uani d . 1 . .
    C C16 0.24569(13) 0.8498(2) 0.21516(8) 0.0412(6) Uani d . 1 . .
    H H16A 0.2313 0.8760 0.2466 0.062 Uiso calc R 1 . .
    H H16B 0.2449 0.7655 0.2141 0.062 Uiso calc R 1 . .
    H H16C 0.2060 0.8802 0.1902 0.062 Uiso calc R 1 . .
    C C17 0.41264(15) 0.7241(2) 0.24654(8) 0.0414(6) Uani d . 1 . .
    H H17A 0.4639 0.6855 0.2407 0.062 Uiso calc R 1 . .
    H H17B 0.3665 0.6727 0.2375 0.062 Uiso calc R 1 . .
    H H17C 0.4130 0.7435 0.2806 0.062 Uiso calc R 1 . .
    C C18 0.55908(13) 0.8822(2) 0.21251(9) 0.0455(6) Uani d . 1 . .
    H H18A 0.5687 0.8086 0.2291 0.068 Uiso calc R 1 . .
    H H18B 0.5837 0.9445 0.2324 0.068 Uiso calc R 1 . .
    H H18C 0.5838 0.8803 0.1819 0.068 Uiso calc R 1 . .
    C C19 0.48357(15) 1.1121(2) 0.17642(9) 0.0461(6) Uani d . 1 . .
    H H19A 0.4469 1.1778 0.1698 0.069 Uiso calc R 1 . .
    H H19B 0.5144 1.0975 0.1486 0.069 Uiso calc R 1 . .
    H H19C 0.5217 1.1294 0.2043 0.069 Uiso calc R 1 . .
    C C20 0.28851(14) 1.0991(2) 0.18128(8) 0.0427(6) Uani d . 1 . .
    H H20A 0.2386 1.0713 0.1633 0.064 Uiso calc R 1 . .
    H H20B 0.3127 1.1608 0.1633 0.064 Uiso calc R 1 . .
    H H20C 0.2752 1.1287 0.2124 0.064 Uiso calc R 1 . .
    C C21 0.30070(12) 0.63626(17) 0.10005(7) 0.0279(4) Uani d . 1 . .
    C C22 0.36613(13) 0.66434(18) 0.13080(7) 0.0280(5) Uani d . 1 . .
    C C23 0.53886(13) 0.5882(2) 0.16556(9) 0.0430(6) Uani d . 1 . .
    H H23A 0.5719 0.5404 0.1458 0.065 Uiso calc R 1 . .
    H H23B 0.5586 0.5793 0.1993 0.065 Uiso calc R 1 . .
    H H23C 0.5434 0.6690 0.1562 0.065 Uiso calc R 1 . .
    C C24 0.43016(17) 0.4187(2) 0.11409(11) 0.0636(8) Uani d . 1 . .
    H H24A 0.4431 0.4469 0.0827 0.095 Uiso calc R 1 . .
    H H24B 0.3763 0.3818 0.1112 0.095 Uiso calc R 1 . .
    H H24C 0.4716 0.3626 0.1260 0.095 Uiso calc R 1 . .
    C C25 0.25185(12) 0.52849(17) 0.10278(7) 0.0284(4) Uani d . 1 . .
    C C26 0.22987(13) 0.48986(19) 0.14695(8) 0.0349(5) Uani d . 1 . .
    H H26 0.2451 0.5336 0.1749 0.042 Uiso calc R 1 . .
    C C27 0.18631(14) 0.3891(2) 0.15085(9) 0.0416(6) Uani d . 1 . .
    H H27 0.1723 0.3641 0.1814 0.050 Uiso calc R 1 . .
    C C28 0.16313(14) 0.3247(2) 0.11063(9) 0.0442(6) Uani d . 1 . .
    H H28 0.1336 0.2551 0.1134 0.053 Uiso calc R 1 . .
    C C29 0.18299(15) 0.3618(2) 0.06673(9) 0.0443(6) Uani d . 1 . .
    H H29 0.1669 0.3179 0.0389 0.053 Uiso calc R 1 . .
    C C30 0.22632(14) 0.46268(19) 0.06274(8) 0.0370(5) Uani d . 1 . .
    H H30 0.2390 0.4878 0.0320 0.044 Uiso calc R 1 . .
    C C31 0.81515(12) 0.77256(18) 0.05379(7) 0.0283(4) Uani d . 1 . .
    C C32 0.79439(13) 0.65761(18) 0.06447(7) 0.0283(5) Uani d . 1 . .
    C C33 0.86659(13) 0.59103(18) 0.06494(7) 0.0307(5) Uani d . 1 . .
    C C34 0.93196(13) 0.66513(19) 0.05530(7) 0.0324(5) Uani d . 1 . .
    C C35 0.90001(13) 0.77657(18) 0.04733(7) 0.0298(5) Uani d . 1 . .
    C C36 0.76127(13) 0.87527(18) 0.05787(7) 0.0335(5) Uani d . 1 . .
    H H36A 0.7053 0.8498 0.0634 0.040 Uiso calc R 1 . .
    H H36B 0.7584 0.9197 0.0276 0.040 Uiso calc R 1 . .
    C C37 0.70856(13) 0.6143(2) 0.06782(8) 0.0414(6) Uani d . 1 . .
    H H37A 0.6772 0.6232 0.0367 0.062 Uiso calc R 1 . .
    H H37B 0.6825 0.6586 0.0921 0.062 Uiso calc R 1 . .
    H H37C 0.7102 0.5328 0.0769 0.062 Uiso calc R 1 . .
    C C38 0.86991(16) 0.46165(18) 0.06501(8) 0.0421(6) Uani d . 1 . .
    H H38A 0.8576 0.4330 0.0323 0.063 Uiso calc R 1 . .
    H H38B 0.8296 0.4314 0.0856 0.063 Uiso calc R 1 . .
    H H38C 0.9247 0.4363 0.0772 0.063 Uiso calc R 1 . .
    C C39 1.01891(14) 0.6297(2) 0.04940(9) 0.0505(6) Uani d . 1 . .
    H H39A 1.0261 0.6195 0.0153 0.076 Uiso calc R 1 . .
    H H39B 1.0308 0.5571 0.0663 0.076 Uiso calc R 1 . .
    H H39C 1.0563 0.6895 0.0627 0.076 Uiso calc R 1 . .
    C C40 0.94667(15) 0.8778(2) 0.03055(8) 0.0432(6) Uani d . 1 . .
    H H40A 0.9990 0.8844 0.0500 0.065 Uiso calc R 1 . .
    H H40B 0.9147 0.9482 0.0338 0.065 Uiso calc R 1 . .
    H H40C 0.9568 0.8669 -0.0031 0.065 Uiso calc R 1 . .
    C C41 0.96798(12) 0.68581(19) 0.19751(7) 0.0295(5) Uani d . 1 . .
    C C42 0.90395(12) 0.75580(17) 0.21228(7) 0.0270(4) Uani d . 1 . .
    C C43 0.82958(12) 0.69442(18) 0.20265(7) 0.0276(4) Uani d . 1 . .
    C C44 0.84810(12) 0.58542(18) 0.18456(7) 0.0286(4) Uani d . 1 . .
    C C45 0.93381(12) 0.58074(18) 0.18101(7) 0.0304(5) Uani d . 1 . .
    C C46 1.05862(13) 0.7072(2) 0.20591(9) 0.0431(6) Uani d . 1 . .
    H H46A 1.0844 0.6434 0.2244 0.065 Uiso calc R 1 . .
    H H46B 1.0681 0.7792 0.2238 0.065 Uiso calc R 1 . .
    H H46C 1.0823 0.7131 0.1750 0.065 Uiso calc R 1 . .
    C C47 0.91308(15) 0.86374(19) 0.24154(8) 0.0393(5) Uani d . 1 . .
    H H47A 0.9170 0.8440 0.2757 0.059 Uiso calc R 1 . .
    H H47B 0.8655 0.9134 0.2340 0.059 Uiso calc R 1 . .
    H H47C 0.9628 0.9044 0.2341 0.059 Uiso calc R 1 . .
    C C48 0.74549(13) 0.7364(2) 0.21174(8) 0.0391(5) Uani d . 1 . .
    H H48A 0.7068 0.7164 0.1844 0.059 Uiso calc R 1 . .
    H H48B 0.7466 0.8202 0.2159 0.059 Uiso calc R 1 . .
    H H48C 0.7283 0.7000 0.2408 0.059 Uiso calc R 1 . .
    C C49 0.78849(14) 0.4877(2) 0.17790(8) 0.0418(6) Uani d . 1 . .
    H H49A 0.7747 0.4602 0.2093 0.063 Uiso calc R 1 . .
    H H49B 0.8131 0.4248 0.1608 0.063 Uiso calc R 1 . .
    H H49C 0.7388 0.5142 0.1593 0.063 Uiso calc R 1 . .
    C C50 0.98355(15) 0.4770(2) 0.16986(9) 0.0438(6) Uani d . 1 . .
    H H50A 1.0157 0.4943 0.1428 0.066 Uiso calc R 1 . .
    H H50B 0.9469 0.4121 0.1615 0.066 Uiso calc R 1 . .
    H H50C 1.0205 0.4569 0.1979 0.066 Uiso calc R 1 . .
    C C51 0.79481(12) 0.95176(17) 0.09929(7) 0.0278(4) Uani d . 1 . .
    C C52 0.86394(11) 0.92305(17) 0.12721(7) 0.0256(4) Uani d . 1 . .
    C C53 1.03847(14) 0.9989(2) 0.15754(10) 0.0466(6) Uani d . 1 . .
    H H53A 1.0443 0.9304 0.1780 0.070 Uiso calc R 1 . .
    H H53B 1.0726 1.0611 0.1719 0.070 Uiso calc R 1 . .
    H H53C 1.0558 0.9806 0.1258 0.070 Uiso calc R 1 . .
    C C54 0.92600(16) 1.1694(2) 0.10873(10) 0.0546(7) Uani d . 1 . .
    H H54A 0.9346 1.1409 0.0766 0.082 Uiso calc R 1 . .
    H H54B 0.9692 1.2244 0.1190 0.082 Uiso calc R 1 . .
    H H54C 0.8727 1.2075 0.1081 0.082 Uiso calc R 1 . .
    C C55 0.74705(12) 1.05918(17) 0.10507(7) 0.0272(4) Uani d . 1 . .
    C C56 0.73006(13) 1.09480(19) 0.15038(8) 0.0339(5) Uani d . 1 . .
    H H56 0.7478 1.0490 0.1773 0.041 Uiso calc R 1 . .
    C C57 0.68790(14) 1.1954(2) 0.15717(9) 0.0415(6) Uani d . 1 . .
    H H57 0.6772 1.2182 0.1886 0.050 Uiso calc R 1 . .
    C C58 0.66136(13) 1.2626(2) 0.11861(9) 0.0413(5) Uani d . 1 . .
    H H58 0.6332 1.3326 0.1233 0.050 Uiso calc R 1 . .
    C C59 0.67563(14) 1.22821(19) 0.07342(9) 0.0404(5) Uani d . 1 . .
    H H59 0.6568 1.2741 0.0467 0.048 Uiso calc R 1 . .
    C C60 0.71741(13) 1.12665(19) 0.06637(8) 0.0359(5) Uani d . 1 . .
    H H60 0.7259 1.1028 0.0347 0.043 Uiso calc R 1 . .
    Si Si1 0.42936(4) 0.54183(5) 0.15673(2) 0.03421(15) Uani d . 1 . .
    Si Si2 0.92888(4) 1.04570(5) 0.15165(2) 0.03194(14) Uani d . 1 . .
    Ti Ti1 0.38431(2) 0.85502(3) 0.132787(13) 0.02321(9) Uani d . 1 . .
    Ti Ti2 0.88083(2) 0.73319(3) 0.127974(13) 0.02302(9) Uani d . 1 . .
    H H1 0.4075(13) 0.4888(19) 0.2016(8) 0.045(6) Uiso d . 1 . .
    H H2 0.9127(12) 1.0935(18) 0.1958(7) 0.036(6) Uiso d . 1 . .
loop_
    _atom_site_aniso_label
    _atom_site_aniso_U_11
    _atom_site_aniso_U_22
    _atom_site_aniso_U_33
    _atom_site_aniso_U_12
    _atom_site_aniso_U_13
    _atom_site_aniso_U_23
    C1 0.0293(11) 0.0286(11) 0.0223(10) -0.0043(9) -0.0031(8) 0.0030(8)
    C2 0.0291(11) 0.0376(12) 0.0225(10) 0.0025(9) 0.0018(8) 0.0011(9)
    C3 0.0315(11) 0.0372(12) 0.0254(11) -0.0055(9) 0.0042(9) 0.0023(9)
    C4 0.0388(12) 0.0302(12) 0.0262(11) -0.0026(10) 0.0013(9) 0.0027(9)
    C5 0.0287(11) 0.0330(12) 0.0230(10) 0.0027(9) -0.0003(8) 0.0041(8)
    C6 0.0350(12) 0.0334(13) 0.0335(12) -0.0078(10) -0.0087(9) 0.0029(9)
    C7 0.0442(14) 0.0468(14) 0.0365(13) 0.0108(11) 0.0076(10) -0.0016(10)
    C8 0.0363(13) 0.0624(17) 0.0419(14) -0.0150(12) 0.0078(10) 0.0035(12)
    C9 0.0645(16) 0.0312(13) 0.0414(14) -0.0052(12) 0.0012(12) 0.0060(10)
    C10 0.0369(13) 0.0502(15) 0.0381(13) 0.0089(11) -0.0014(10) 0.0061(11)
    C11 0.0220(10) 0.0352(12) 0.0252(10) 0.0004(9) 0.0037(8) -0.0004(9)
    C12 0.0269(10) 0.0334(11) 0.0234(10) 0.0032(9) 0.0023(8) -0.0017(9)
    C13 0.0235(10) 0.0405(13) 0.0254(11) -0.0007(9) -0.0025(8) -0.0061(9)
    C14 0.0326(11) 0.0327(12) 0.0263(11) -0.0059(9) 0.0033(9) -0.0063(9)
    C15 0.0291(11) 0.0327(11) 0.0243(11) 0.0028(9) 0.0010(8) -0.0032(8)
    C16 0.0282(12) 0.0562(16) 0.0398(13) -0.0029(11) 0.0061(10) 0.0020(11)
    C17 0.0487(14) 0.0438(14) 0.0321(12) 0.0124(11) 0.0064(10) 0.0067(10)
    C18 0.0256(11) 0.0653(17) 0.0448(14) 0.0029(11) -0.0026(10) -0.0116(12)
    C19 0.0504(15) 0.0453(15) 0.0428(14) -0.0189(12) 0.0044(11) -0.0075(11)
    C20 0.0459(14) 0.0398(14) 0.0420(14) 0.0133(11) 0.0021(11) -0.0030(11)
    C21 0.0284(10) 0.0271(11) 0.0280(11) 0.0009(9) 0.0019(8) -0.0007(9)
    C22 0.0304(12) 0.0266(11) 0.0266(10) -0.0026(9) 0.0005(9) 0.0012(9)
    C23 0.0356(13) 0.0408(14) 0.0521(15) 0.0009(11) 0.0008(11) 0.0021(11)
    C24 0.0584(17) 0.0354(15) 0.093(2) 0.0135(13) -0.0164(16) -0.0120(14)
    C25 0.0251(10) 0.0290(11) 0.0307(11) 0.0002(9) -0.0007(8) -0.0002(9)
    C26 0.0315(12) 0.0383(13) 0.0347(12) -0.0015(10) 0.0018(9) -0.0013(10)
    C27 0.0350(13) 0.0415(14) 0.0490(14) -0.0046(11) 0.0070(10) 0.0085(11)
    C28 0.0352(13) 0.0326(13) 0.0636(17) -0.0097(11) -0.0030(11) 0.0043(12)
    C29 0.0484(14) 0.0345(13) 0.0480(15) -0.0098(11) -0.0077(11) -0.0071(11)
    C30 0.0423(13) 0.0341(13) 0.0339(12) -0.0053(10) -0.0011(10) -0.0029(10)
    C31 0.0304(11) 0.0321(11) 0.0216(10) 0.0012(9) -0.0017(8) -0.0037(9)
    C32 0.0306(11) 0.0312(12) 0.0225(10) -0.0025(9) -0.0011(8) -0.0053(9)
    C33 0.0365(12) 0.0292(12) 0.0264(11) 0.0019(10) 0.0029(9) -0.0049(9)
    C34 0.0316(11) 0.0385(13) 0.0278(11) 0.0018(10) 0.0069(9) -0.0067(9)
    C35 0.0339(11) 0.0327(11) 0.0230(10) -0.0024(9) 0.0038(8) -0.0025(9)
    C36 0.0353(12) 0.0332(12) 0.0304(12) 0.0030(10) -0.0069(9) -0.0020(9)
    C37 0.0352(12) 0.0453(14) 0.0431(14) -0.0089(11) -0.0011(10) -0.0035(11)
    C38 0.0586(16) 0.0280(13) 0.0392(13) 0.0043(11) 0.0015(11) -0.0069(10)
    C39 0.0396(13) 0.0594(16) 0.0548(16) 0.0079(12) 0.0167(11) -0.0083(13)
    C40 0.0507(14) 0.0444(14) 0.0359(13) -0.0095(11) 0.0109(11) 0.0020(10)
    C41 0.0218(10) 0.0389(12) 0.0274(11) -0.0005(9) -0.0011(8) 0.0080(9)
    C42 0.0279(10) 0.0310(11) 0.0215(10) -0.0007(9) -0.0007(8) 0.0003(8)
    C43 0.0239(10) 0.0360(12) 0.0230(10) 0.0006(9) 0.0019(8) 0.0040(8)
    C44 0.0280(11) 0.0310(11) 0.0264(11) -0.0026(9) -0.0006(8) 0.0038(9)
    C45 0.0303(11) 0.0321(12) 0.0285(11) 0.0048(9) 0.0007(9) 0.0024(9)
    C46 0.0243(11) 0.0563(16) 0.0480(14) -0.0037(11) -0.0017(10) 0.0070(11)
    C47 0.0493(14) 0.0395(13) 0.0292(12) -0.0080(11) 0.0035(10) -0.0045(10)
    C48 0.0276(11) 0.0537(15) 0.0370(12) 0.0021(10) 0.0078(9) -0.0018(11)
    C49 0.0442(14) 0.0383(13) 0.0425(14) -0.0100(11) 0.0012(11) 0.0054(10)
    C50 0.0477(14) 0.0402(14) 0.0429(14) 0.0175(11) 0.0002(11) 0.0035(11)
    C51 0.0300(11) 0.0281(11) 0.0253(11) 0.0012(9) 0.0023(8) 0.0016(8)
    C52 0.0259(10) 0.0251(10) 0.0256(10) -0.0009(8) 0.0018(8) 0.0003(8)
    C53 0.0323(13) 0.0420(14) 0.0654(17) -0.0045(11) 0.0033(11) -0.0008(12)
    C54 0.0531(16) 0.0321(14) 0.0766(19) -0.0104(12) -0.0056(14) 0.0097(13)
    C55 0.0245(10) 0.0276(11) 0.0294(11) -0.0008(8) 0.0003(8) -0.0011(8)
    C56 0.0318(11) 0.0375(13) 0.0324(12) 0.0039(10) 0.0020(9) -0.0012(9)
    C57 0.0361(13) 0.0447(14) 0.0441(14) 0.0056(11) 0.0053(10) -0.0124(11)
    C58 0.0308(12) 0.0319(12) 0.0604(16) 0.0070(10) -0.0005(11) -0.0063(11)
    C59 0.0403(13) 0.0332(12) 0.0459(14) 0.0053(10) -0.0064(11) 0.0071(10)
    C60 0.0391(12) 0.0353(13) 0.0328(12) 0.0054(10) 0.0009(9) 0.0009(9)
    Si1 0.0327(3) 0.0266(3) 0.0419(4) -0.0004(3) -0.0056(3) 0.0060(3)
    Si2 0.0295(3) 0.0264(3) 0.0391(4) -0.0005(3) -0.0017(3) -0.0047(3)
    Ti1 0.02236(18) 0.02384(19) 0.02319(18) -0.00113(15) 0.00053(14) 0.00132(15)
    Ti2 0.02240(19) 0.02309(19) 0.02351(19) 0.00067(16) 0.00162(14) -0.00133(15)
_geom_special_details
;
 All s.u.'s (except the s.u. in the dihedral angle between two l.s. planes) are
 estimated using the full covariance matrix. The cell s.u.'s are taken into
 account individually in the estimation of s.u.'s in distances, angles and
 torsion angles; correlations between s.u.'s in cell parameters are only used
 when they are defined by crystal symmetry. An approximate (isotropic)
 treatment of cell s.u.'s is used for estimating s.u.'s involving l.s. planes.
;
loop_
    _geom_bond_atom_site_label_1
    _geom_bond_atom_site_label_2
    _geom_bond_site_symmetry_2
    _geom_bond_distance
    _geom_bond_publ_flag
    C1 C5 . 1.418(3) ?
    C1 C2 . 1.420(3) ?
    C1 C6 . 1.491(3) ?
    C1 Ti1 . 2.3044(19) ?
    C2 C3 . 1.412(3) ?
    C2 C7 . 1.498(3) ?
    C2 Ti1 . 2.359(2) ?
    C3 C4 . 1.414(3) ?
    C3 C8 . 1.508(3) ?
    C3 Ti1 . 2.403(2) ?
    C4 C5 . 1.414(3) ?
    C4 C9 . 1.503(3) ?
    C4 Ti1 . 2.425(2) ?
    C5 C10 . 1.506(3) ?
    C5 Ti1 . 2.344(2) ?
    C6 C21 . 1.524(3) ?
    C6 H6A . 0.9900 ?
    C6 H6B . 0.9900 ?
    C7 H7A . 0.9800 ?
    C7 H7B . 0.9800 ?
    C7 H7C . 0.9800 ?
    C8 H8A . 0.9800 ?
    C8 H8B . 0.9800 ?
    C8 H8C . 0.9800 ?
    C9 H9A . 0.9800 ?
    C9 H9B . 0.9800 ?
    C9 H9C . 0.9800 ?
    C10 H10A . 0.9800 ?
    C10 H10B . 0.9800 ?
    C10 H10C . 0.9800 ?
    C11 C15 . 1.412(3) ?
    C11 C12 . 1.417(3) ?
    C11 C16 . 1.505(3) ?
    C11 Ti1 . 2.3658(19) ?
    C12 C13 . 1.421(3) ?
    C12 C17 . 1.493(3) ?
    C12 Ti1 . 2.381(2) ?
    C13 C14 . 1.407(3) ?
    C13 C18 . 1.505(3) ?
    C13 Ti1 . 2.384(2) ?
    C14 C15 . 1.414(3) ?
    C14 C19 . 1.504(3) ?
    C14 Ti1 . 2.421(2) ?
    C15 C20 . 1.500(3) ?
    C15 Ti1 . 2.424(2) ?
    C16 H16A . 0.9800 ?
    C16 H16B . 0.9800 ?
    C16 H16C . 0.9800 ?
    C17 H17A . 0.9800 ?
    C17 H17B . 0.9800 ?
    C17 H17C . 0.9800 ?
    C18 H18A . 0.9800 ?
    C18 H18B . 0.9800 ?
    C18 H18C . 0.9800 ?
    C19 H19A . 0.9800 ?
    C19 H19B . 0.9800 ?
    C19 H19C . 0.9800 ?
    C20 H20A . 0.9800 ?
    C20 H20B . 0.9800 ?
    C20 H20C . 0.9800 ?
    C21 C22 . 1.359(3) ?
    C21 C25 . 1.492(3) ?
    C22 Si1 . 1.872(2) ?
    C22 Ti1 . 2.236(2) ?
    C23 Si1 . 1.872(2) ?
    C23 H23A . 0.9800 ?
    C23 H23B . 0.9800 ?
    C23 H23C . 0.9800 ?
    C24 Si1 . 1.865(3) ?
    C24 H24A . 0.9800 ?
    C24 H24B . 0.9800 ?
    C24 H24C . 0.9800 ?
    C25 C30 . 1.393(3) ?
    C25 C26 . 1.393(3) ?
    C26 C27 . 1.381(3) ?
    C26 H26 . 0.9500 ?
    C27 C28 . 1.380(3) ?
    C27 H27 . 0.9500 ?
    C28 C29 . 1.369(3) ?
    C28 H28 . 0.9500 ?
    C29 C30 . 1.381(3) ?
    C29 H29 . 0.9500 ?
    C30 H30 . 0.9500 ?
    C31 C32 . 1.417(3) ?
    C31 C35 . 1.421(3) ?
    C31 C36 . 1.496(3) ?
    C31 Ti2 . 2.306(2) ?
    C32 C33 . 1.414(3) ?
    C32 C37 . 1.507(3) ?
    C32 Ti2 . 2.351(2) ?
    C33 C34 . 1.419(3) ?
    C33 C38 . 1.504(3) ?
    C33 Ti2 . 2.416(2) ?
    C34 C35 . 1.408(3) ?
    C34 C39 . 1.508(3) ?
    C34 Ti2 . 2.402(2) ?
    C35 C40 . 1.501(3) ?
    C35 Ti2 . 2.3629(19) ?
    C36 C51 . 1.527(3) ?
    C36 H36A . 0.9900 ?
    C36 H36B . 0.9900 ?
    C37 H37A . 0.9800 ?
    C37 H37B . 0.9800 ?
    C37 H37C . 0.9800 ?
    C38 H38A . 0.9800 ?
    C38 H38B . 0.9800 ?
    C38 H38C . 0.9800 ?
    C39 H39A . 0.9800 ?
    C39 H39B . 0.9800 ?
    C39 H39C . 0.9800 ?
    C40 H40A . 0.9800 ?
    C40 H40B . 0.9800 ?
    C40 H40C . 0.9800 ?
    C41 C45 . 1.405(3) ?
    C41 C42 . 1.418(3) ?
    C41 C46 . 1.507(3) ?
    C41 Ti2 . 2.383(2) ?
    C42 C43 . 1.420(3) ?
    C42 C47 . 1.499(3) ?
    C42 Ti2 . 2.3762(19) ?
    C43 C44 . 1.407(3) ?
    C43 C48 . 1.506(3) ?
    C43 Ti2 . 2.3645(19) ?
    C44 C45 . 1.420(3) ?
    C44 C49 . 1.500(3) ?
    C44 Ti2 . 2.428(2) ?
    C45 C50 . 1.504(3) ?
    C45 Ti2 . 2.426(2) ?
    C46 H46A . 0.9800 ?
    C46 H46B . 0.9800 ?
    C46 H46C . 0.9800 ?
    C47 H47A . 0.9800 ?
    C47 H47B . 0.9800 ?
    C47 H47C . 0.9800 ?
    C48 H48A . 0.9800 ?
    C48 H48B . 0.9800 ?
    C48 H48C . 0.9800 ?
    C49 H49A . 0.9800 ?
    C49 H49B . 0.9800 ?
    C49 H49C . 0.9800 ?
    C50 H50A . 0.9800 ?
    C50 H50B . 0.9800 ?
    C50 H50C . 0.9800 ?
    C51 C52 . 1.364(3) ?
    C51 C55 . 1.490(3) ?
    C52 Si2 . 1.874(2) ?
    C52 Ti2 . 2.223(2) ?
    C53 Si2 . 1.873(2) ?
    C53 H53A . 0.9800 ?
    C53 H53B . 0.9800 ?
    C53 H53C . 0.9800 ?
    C54 Si2 . 1.872(2) ?
    C54 H54A . 0.9800 ?
    C54 H54B . 0.9800 ?
    C54 H54C . 0.9800 ?
    C55 C56 . 1.386(3) ?
    C55 C60 . 1.392(3) ?
    C56 C57 . 1.379(3) ?
    C56 H56 . 0.9500 ?
    C57 C58 . 1.374(3) ?
    C57 H57 . 0.9500 ?
    C58 C59 . 1.367(3) ?
    C58 H58 . 0.9500 ?
    C59 C60 . 1.387(3) ?
    C59 H59 . 0.9500 ?
    C60 H60 . 0.9500 ?
    Si1 H1 . 1.47(2) ?
    Si2 H2 . 1.40(2) ?
loop_
    _geom_angle_atom_site_label_1
    _geom_angle_atom_site_label_2
    _geom_angle_atom_site_label_3
    _geom_angle_site_symmetry_1
    _geom_angle_site_symmetry_3
    _geom_angle
    _geom_angle_publ_flag
    C5 C1 C2 . . 108.35(19) ?
    C5 C1 C6 . . 125.28(19) ?
    C2 C1 C6 . . 125.5(2) ?
    C5 C1 Ti1 . . 73.75(11) ?
    C2 C1 Ti1 . . 74.38(11) ?
    C6 C1 Ti1 . . 109.57(13) ?
    C3 C2 C1 . . 107.69(19) ?
    C3 C2 C7 . . 125.1(2) ?
    C1 C2 C7 . . 127.1(2) ?
    C3 C2 Ti1 . . 74.48(11) ?
    C1 C2 Ti1 . . 70.18(11) ?
    C7 C2 Ti1 . . 124.01(14) ?
    C2 C3 C4 . . 108.03(18) ?
    C2 C3 C8 . . 124.6(2) ?
    C4 C3 C8 . . 127.3(2) ?
    C2 C3 Ti1 . . 71.04(11) ?
    C4 C3 Ti1 . . 73.79(11) ?
    C8 C3 Ti1 . . 124.16(15) ?
    C5 C4 C3 . . 108.52(19) ?
    C5 C4 C9 . . 125.2(2) ?
    C3 C4 C9 . . 125.1(2) ?
    C5 C4 Ti1 . . 69.64(11) ?
    C3 C4 Ti1 . . 72.15(12) ?
    C9 C4 Ti1 . . 133.79(15) ?
    C4 C5 C1 . . 107.33(18) ?
    C4 C5 C10 . . 127.0(2) ?
    C1 C5 C10 . . 125.2(2) ?
    C4 C5 Ti1 . . 75.90(12) ?
    C1 C5 Ti1 . . 70.73(11) ?
    C10 C5 Ti1 . . 124.61(14) ?
    C1 C6 C21 . . 110.42(17) ?
    C1 C6 H6A . . 109.6 ?
    C21 C6 H6A . . 109.6 ?
    C1 C6 H6B . . 109.6 ?
    C21 C6 H6B . . 109.6 ?
    H6A C6 H6B . . 108.1 ?
    C2 C7 H7A . . 109.5 ?
    C2 C7 H7B . . 109.5 ?
    H7A C7 H7B . . 109.5 ?
    C2 C7 H7C . . 109.5 ?
    H7A C7 H7C . . 109.5 ?
    H7B C7 H7C . . 109.5 ?
    C3 C8 H8A . . 109.5 ?
    C3 C8 H8B . . 109.5 ?
    H8A C8 H8B . . 109.5 ?
    C3 C8 H8C . . 109.5 ?
    H8A C8 H8C . . 109.5 ?
    H8B C8 H8C . . 109.5 ?
    C4 C9 H9A . . 109.5 ?
    C4 C9 H9B . . 109.5 ?
    H9A C9 H9B . . 109.5 ?
    C4 C9 H9C . . 109.5 ?
    H9A C9 H9C . . 109.5 ?
    H9B C9 H9C . . 109.5 ?
    C5 C10 H10A . . 109.5 ?
    C5 C10 H10B . . 109.5 ?
    H10A C10 H10B . . 109.5 ?
    C5 C10 H10C . . 109.5 ?
    H10A C10 H10C . . 109.5 ?
    H10B C10 H10C . . 109.5 ?
    C15 C11 C12 . . 108.46(17) ?
    C15 C11 C16 . . 125.45(19) ?
    C12 C11 C16 . . 126.04(19) ?
    C15 C11 Ti1 . . 75.12(11) ?
    C12 C11 Ti1 . . 73.24(11) ?
    C16 C11 Ti1 . . 119.81(14) ?
    C11 C12 C13 . . 107.43(18) ?
    C11 C12 C17 . . 124.78(18) ?
    C13 C12 C17 . . 126.75(19) ?
    C11 C12 Ti1 . . 72.02(11) ?
    C13 C12 Ti1 . . 72.74(11) ?
    C17 C12 Ti1 . . 129.76(15) ?
    C14 C13 C12 . . 107.93(17) ?
    C14 C13 C18 . . 123.7(2) ?
    C12 C13 C18 . . 127.6(2) ?
    C14 C13 Ti1 . . 74.43(12) ?
    C12 C13 Ti1 . . 72.56(11) ?
    C18 C13 Ti1 . . 126.71(14) ?
    C13 C14 C15 . . 108.59(18) ?
    C13 C14 C19 . . 123.8(2) ?
    C15 C14 C19 . . 126.8(2) ?
    C13 C14 Ti1 . . 71.52(12) ?
    C15 C14 Ti1 . . 73.13(12) ?
    C19 C14 Ti1 . . 129.31(14) ?
    C11 C15 C14 . . 107.51(18) ?
    C11 C15 C20 . . 124.77(19) ?
    C14 C15 C20 . . 127.0(2) ?
    C11 C15 Ti1 . . 70.60(11) ?
    C14 C15 Ti1 . . 72.93(11) ?
    C20 C15 Ti1 . . 129.19(14) ?
    C11 C16 H16A . . 109.5 ?
    C11 C16 H16B . . 109.5 ?
    H16A C16 H16B . . 109.5 ?
    C11 C16 H16C . . 109.5 ?
    H16A C16 H16C . . 109.5 ?
    H16B C16 H16C . . 109.5 ?
    C12 C17 H17A . . 109.5 ?
    C12 C17 H17B . . 109.5 ?
    H17A C17 H17B . . 109.5 ?
    C12 C17 H17C . . 109.5 ?
    H17A C17 H17C . . 109.5 ?
    H17B C17 H17C . . 109.5 ?
    C13 C18 H18A . . 109.5 ?
    C13 C18 H18B . . 109.5 ?
    H18A C18 H18B . . 109.5 ?
    C13 C18 H18C . . 109.5 ?
    H18A C18 H18C . . 109.5 ?
    H18B C18 H18C . . 109.5 ?
    C14 C19 H19A . . 109.5 ?
    C14 C19 H19B . . 109.5 ?
    H19A C19 H19B . . 109.5 ?
    C14 C19 H19C . . 109.5 ?
    H19A C19 H19C . . 109.5 ?
    H19B C19 H19C . . 109.5 ?
    C15 C20 H20A . . 109.5 ?
    C15 C20 H20B . . 109.5 ?
    H20A C20 H20B . . 109.5 ?
    C15 C20 H20C . . 109.5 ?
    H20A C20 H20C . . 109.5 ?
    H20B C20 H20C . . 109.5 ?
    C22 C21 C25 . . 124.62(18) ?
    C22 C21 C6 . . 121.56(18) ?
    C25 C21 C6 . . 113.80(17) ?
    C21 C22 Si1 . . 116.51(16) ?
    C21 C22 Ti1 . . 110.52(15) ?
    Si1 C22 Ti1 . . 132.49(11) ?
    Si1 C23 H23A . . 109.5 ?
    Si1 C23 H23B . . 109.5 ?
    H23A C23 H23B . . 109.5 ?
    Si1 C23 H23C . . 109.5 ?
    H23A C23 H23C . . 109.5 ?
    H23B C23 H23C . . 109.5 ?
    Si1 C24 H24A . . 109.5 ?
    Si1 C24 H24B . . 109.5 ?
    H24A C24 H24B . . 109.5 ?
    Si1 C24 H24C . . 109.5 ?
    H24A C24 H24C . . 109.5 ?
    H24B C24 H24C . . 109.5 ?
    C30 C25 C26 . . 117.16(19) ?
    C30 C25 C21 . . 123.06(19) ?
    C26 C25 C21 . . 119.78(18) ?
    C27 C26 C25 . . 121.2(2) ?
    C27 C26 H26 . . 119.4 ?
    C25 C26 H26 . . 119.4 ?
    C28 C27 C26 . . 120.3(2) ?
    C28 C27 H27 . . 119.9 ?
    C26 C27 H27 . . 119.9 ?
    C29 C28 C27 . . 119.6(2) ?
    C29 C28 H28 . . 120.2 ?
    C27 C28 H28 . . 120.2 ?
    C28 C29 C30 . . 120.2(2) ?
    C28 C29 H29 . . 119.9 ?
    C30 C29 H29 . . 119.9 ?
    C29 C30 C25 . . 121.5(2) ?
    C29 C30 H30 . . 119.2 ?
    C25 C30 H30 . . 119.2 ?
    C32 C31 C35 . . 108.29(19) ?
    C32 C31 C36 . . 125.58(19) ?
    C35 C31 C36 . . 125.18(19) ?
    C32 C31 Ti2 . . 74.03(11) ?
    C35 C31 Ti2 . . 74.50(11) ?
    C36 C31 Ti2 . . 108.89(13) ?
    C33 C32 C31 . . 107.53(18) ?
    C33 C32 C37 . . 127.15(19) ?
    C31 C32 C37 . . 124.84(19) ?
    C33 C32 Ti2 . . 75.27(12) ?
    C31 C32 Ti2 . . 70.56(11) ?
    C37 C32 Ti2 . . 125.83(14) ?
    C32 C33 C34 . . 108.23(18) ?
    C32 C33 C38 . . 125.2(2) ?
    C34 C33 C38 . . 125.35(19) ?
    C32 C33 Ti2 . . 70.24(11) ?
    C34 C33 Ti2 . . 72.34(11) ?
    C38 C33 Ti2 . . 132.94(15) ?
    C35 C34 C33 . . 108.10(18) ?
    C35 C34 C39 . . 125.2(2) ?
    C33 C34 C39 . . 126.4(2) ?
    C35 C34 Ti2 . . 71.30(11) ?
    C33 C34 Ti2 . . 73.39(11) ?
    C39 C34 Ti2 . . 125.79(15) ?
    C34 C35 C31 . . 107.80(19) ?
    C34 C35 C40 . . 125.3(2) ?
    C31 C35 C40 . . 126.7(2) ?
    C34 C35 Ti2 . . 74.34(12) ?
    C31 C35 Ti2 . . 70.10(11) ?
    C40 C35 Ti2 . . 125.45(14) ?
    C31 C36 C51 . . 110.19(17) ?
    C31 C36 H36A . . 109.6 ?
    C51 C36 H36A . . 109.6 ?
    C31 C36 H36B . . 109.6 ?
    C51 C36 H36B . . 109.6 ?
    H36A C36 H36B . . 108.1 ?
    C32 C37 H37A . . 109.5 ?
    C32 C37 H37B . . 109.5 ?
    H37A C37 H37B . . 109.5 ?
    C32 C37 H37C . . 109.5 ?
    H37A C37 H37C . . 109.5 ?
    H37B C37 H37C . . 109.5 ?
    C33 C38 H38A . . 109.5 ?
    C33 C38 H38B . . 109.5 ?
    H38A C38 H38B . . 109.5 ?
    C33 C38 H38C . . 109.5 ?
    H38A C38 H38C . . 109.5 ?
    H38B C38 H38C . . 109.5 ?
    C34 C39 H39A . . 109.5 ?
    C34 C39 H39B . . 109.5 ?
    H39A C39 H39B . . 109.5 ?
    C34 C39 H39C . . 109.5 ?
    H39A C39 H39C . . 109.5 ?
    H39B C39 H39C . . 109.5 ?
    C35 C40 H40A . . 109.5 ?
    C35 C40 H40B . . 109.5 ?
    H40A C40 H40B . . 109.5 ?
    C35 C40 H40C . . 109.5 ?
    H40A C40 H40C . . 109.5 ?
    H40B C40 H40C . . 109.5 ?
    C45 C41 C42 . . 108.02(17) ?
    C45 C41 C46 . . 123.8(2) ?
    C42 C41 C46 . . 127.3(2) ?
    C45 C41 Ti2 . . 74.71(12) ?
    C42 C41 Ti2 . . 72.41(11) ?
    C46 C41 Ti2 . . 127.29(14) ?
    C41 C42 C43 . . 107.63(18) ?
    C41 C42 C47 . . 126.67(19) ?
    C43 C42 C47 . . 124.67(19) ?
    C41 C42 Ti2 . . 72.91(11) ?
    C43 C42 Ti2 . . 72.12(11) ?
    C47 C42 Ti2 . . 129.55(14) ?
    C44 C43 C42 . . 108.19(17) ?
    C44 C43 C48 . . 125.57(19) ?
    C42 C43 C48 . . 126.21(19) ?
    C44 C43 Ti2 . . 75.44(11) ?
    C42 C43 Ti2 . . 73.03(11) ?
    C48 C43 Ti2 . . 119.20(14) ?
    C43 C44 C45 . . 107.77(18) ?
    C43 C44 C49 . . 124.59(19) ?
    C45 C44 C49 . . 127.0(2) ?
    C43 C44 Ti2 . . 70.45(11) ?
    C45 C44 Ti2 . . 72.90(11) ?
    C49 C44 Ti2 . . 129.19(14) ?
    C41 C45 C44 . . 108.29(18) ?
    C41 C45 C50 . . 123.80(19) ?
    C44 C45 C50 . . 127.2(2) ?
    C41 C45 Ti2 . . 71.32(12) ?
    C44 C45 Ti2 . . 73.09(12) ?
    C50 C45 Ti2 . . 129.10(14) ?
    C41 C46 H46A . . 109.5 ?
    C41 C46 H46B . . 109.5 ?
    H46A C46 H46B . . 109.5 ?
    C41 C46 H46C . . 109.5 ?
    H46A C46 H46C . . 109.5 ?
    H46B C46 H46C . . 109.5 ?
    C42 C47 H47A . . 109.5 ?
    C42 C47 H47B . . 109.5 ?
    H47A C47 H47B . . 109.5 ?
    C42 C47 H47C . . 109.5 ?
    H47A C47 H47C . . 109.5 ?
    H47B C47 H47C . . 109.5 ?
    C43 C48 H48A . . 109.5 ?
    C43 C48 H48B . . 109.5 ?
    H48A C48 H48B . . 109.5 ?
    C43 C48 H48C . . 109.5 ?
    H48A C48 H48C . . 109.5 ?
    H48B C48 H48C . . 109.5 ?
    C44 C49 H49A . . 109.5 ?
    C44 C49 H49B . . 109.5 ?
    H49A C49 H49B . . 109.5 ?
    C44 C49 H49C . . 109.5 ?
    H49A C49 H49C . . 109.5 ?
    H49B C49 H49C . . 109.5 ?
    C45 C50 H50A . . 109.5 ?
    C45 C50 H50B . . 109.5 ?
    H50A C50 H50B . . 109.5 ?
    C45 C50 H50C . . 109.5 ?
    H50A C50 H50C . . 109.5 ?
    H50B C50 H50C . . 109.5 ?
    C52 C51 C55 . . 124.22(18) ?
    C52 C51 C36 . . 121.50(18) ?
    C55 C51 C36 . . 114.26(17) ?
    C51 C52 Si2 . . 116.32(15) ?
    C51 C52 Ti2 . . 110.20(14) ?
    Si2 C52 Ti2 . . 133.18(10) ?
    Si2 C53 H53A . . 109.5 ?
    Si2 C53 H53B . . 109.5 ?
    H53A C53 H53B . . 109.5 ?
    Si2 C53 H53C . . 109.5 ?
    H53A C53 H53C . . 109.5 ?
    H53B C53 H53C . . 109.5 ?
    Si2 C54 H54A . . 109.5 ?
    Si2 C54 H54B . . 109.5 ?
    H54A C54 H54B . . 109.5 ?
    Si2 C54 H54C . . 109.5 ?
    H54A C54 H54C . . 109.5 ?
    H54B C54 H54C . . 109.5 ?
    C56 C55 C60 . . 117.48(19) ?
    C56 C55 C51 . . 119.87(18) ?
    C60 C55 C51 . . 122.64(18) ?
    C57 C56 C55 . . 121.4(2) ?
    C57 C56 H56 . . 119.3 ?
    C55 C56 H56 . . 119.3 ?
    C58 C57 C56 . . 120.1(2) ?
    C58 C57 H57 . . 119.9 ?
    C56 C57 H57 . . 119.9 ?
    C59 C58 C57 . . 119.7(2) ?
    C59 C58 H58 . . 120.2 ?
    C57 C58 H58 . . 120.2 ?
    C58 C59 C60 . . 120.4(2) ?
    C58 C59 H59 . . 119.8 ?
    C60 C59 H59 . . 119.8 ?
    C59 C60 C55 . . 120.8(2) ?
    C59 C60 H60 . . 119.6 ?
    C55 C60 H60 . . 119.6 ?
    C24 Si1 C22 . . 111.61(11) ?
    C24 Si1 C23 . . 104.27(12) ?
    C22 Si1 C23 . . 109.10(10) ?
    C24 Si1 H1 . . 104.0(9) ?
    C22 Si1 H1 . . 118.9(9) ?
    C23 Si1 H1 . . 108.0(9) ?
    C54 Si2 C53 . . 104.57(12) ?
    C54 Si2 C52 . . 111.48(11) ?
    C53 Si2 C52 . . 108.88(10) ?
    C54 Si2 H2 . . 105.5(8) ?
    C53 Si2 H2 . . 106.8(8) ?
    C52 Si2 H2 . . 118.6(8) ?
    C22 Ti1 C1 . . 75.03(7) ?
    C22 Ti1 C5 . . 106.64(8) ?
    C1 Ti1 C5 . . 35.52(7) ?
    C22 Ti1 C2 . . 79.45(8) ?
    C1 Ti1 C2 . . 35.44(7) ?
    C5 Ti1 C2 . . 58.60(7) ?
    C22 Ti1 C11 . . 98.26(7) ?
    C1 Ti1 C11 . . 133.46(7) ?
    C5 Ti1 C11 . . 112.43(7) ?
    C2 Ti1 C11 . . 168.89(7) ?
    C22 Ti1 C12 . . 85.31(7) ?
    C1 Ti1 C12 . . 155.48(7) ?
    C5 Ti1 C12 . . 147.16(7) ?
    C2 Ti1 C12 . . 153.89(7) ?
    C11 Ti1 C12 . . 34.74(7) ?
    C22 Ti1 C13 . . 108.51(8) ?
    C1 Ti1 C13 . . 168.53(7) ?
    C5 Ti1 C13 . . 144.50(8) ?
    C2 Ti1 C13 . . 133.48(7) ?
    C11 Ti1 C13 . . 57.59(7) ?
    C12 Ti1 C13 . . 34.70(7) ?
    C22 Ti1 C3 . . 112.78(7) ?
    C1 Ti1 C3 . . 58.07(7) ?
    C5 Ti1 C3 . . 57.83(7) ?
    C2 Ti1 C3 . . 34.47(7) ?
    C11 Ti1 C3 . . 148.89(7) ?
    C12 Ti1 C3 . . 145.60(7) ?
    C13 Ti1 C3 . . 111.09(7) ?
    C22 Ti1 C14 . . 141.01(7) ?
    C1 Ti1 C14 . . 143.94(7) ?
    C5 Ti1 C14 . . 110.57(7) ?
    C2 Ti1 C14 . . 130.62(7) ?
    C11 Ti1 C14 . . 56.86(7) ?
    C12 Ti1 C14 . . 56.87(7) ?
    C13 Ti1 C14 . . 34.05(7) ?
    C3 Ti1 C14 . . 96.81(7) ?
    C22 Ti1 C15 . . 132.42(7) ?
    C1 Ti1 C15 . . 129.02(7) ?
    C5 Ti1 C15 . . 94.95(7) ?
    C2 Ti1 C15 . . 145.79(7) ?
    C11 Ti1 C15 . . 34.27(7) ?
    C12 Ti1 C15 . . 57.07(7) ?
    C13 Ti1 C15 . . 56.91(7) ?
    C3 Ti1 C15 . . 114.62(7) ?
    C14 Ti1 C15 . . 33.94(7) ?
    C22 Ti1 C4 . . 131.74(7) ?
    C1 Ti1 C4 . . 57.63(7) ?
    C5 Ti1 C4 . . 34.45(7) ?
    C2 Ti1 C4 . . 57.10(7) ?
    C11 Ti1 C4 . . 120.12(7) ?
    C12 Ti1 C4 . . 142.81(7) ?
    C13 Ti1 C4 . . 116.25(7) ?
    C3 Ti1 C4 . . 34.06(7) ?
    C14 Ti1 C4 . . 86.87(7) ?
    C15 Ti1 C4 . . 88.73(7) ?
    C52 Ti2 C31 . . 75.29(7) ?
    C52 Ti2 C32 . . 107.25(7) ?
    C31 Ti2 C32 . . 35.41(7) ?
    C52 Ti2 C35 . . 78.80(7) ?
    C31 Ti2 C35 . . 35.40(7) ?
    C32 Ti2 C35 . . 58.40(7) ?
    C52 Ti2 C43 . . 98.29(7) ?
    C31 Ti2 C43 . . 131.46(7) ?
    C32 Ti2 C43 . . 111.23(7) ?
    C35 Ti2 C43 . . 166.85(7) ?
    C52 Ti2 C42 . . 84.79(7) ?
    C31 Ti2 C42 . . 153.92(7) ?
    C32 Ti2 C42 . . 146.08(7) ?
    C35 Ti2 C42 . . 154.80(7) ?
    C43 Ti2 C42 . . 34.85(7) ?
    C52 Ti2 C41 . . 107.63(7) ?
    C31 Ti2 C41 . . 170.47(7) ?
    C32 Ti2 C41 . . 144.62(8) ?
    C35 Ti2 C41 . . 135.44(7) ?
    C43 Ti2 C41 . . 57.70(7) ?
    C42 Ti2 C41 . . 34.67(7) ?
    C52 Ti2 C34 . . 111.76(7) ?
    C31 Ti2 C34 . . 58.04(7) ?
    C32 Ti2 C34 . . 57.76(7) ?
    C35 Ti2 C34 . . 34.35(7) ?
    C43 Ti2 C34 . . 149.79(8) ?
    C42 Ti2 C34 . . 147.36(7) ?
    C41 Ti2 C34 . . 112.90(7) ?
    C52 Ti2 C33 . . 131.85(7) ?
    C31 Ti2 C33 . . 57.80(7) ?
    C32 Ti2 C33 . . 34.49(7) ?
    C35 Ti2 C33 . . 57.22(7) ?
    C43 Ti2 C33 . . 119.85(7) ?
    C42 Ti2 C33 . . 143.18(7) ?
    C41 Ti2 C33 . . 117.04(8) ?
    C34 Ti2 C33 . . 34.27(7) ?
    C52 Ti2 C45 . . 140.21(7) ?
    C31 Ti2 C45 . . 144.45(7) ?
    C32 Ti2 C45 . . 110.70(7) ?
    C35 Ti2 C45 . . 132.23(7) ?
    C43 Ti2 C45 . . 56.92(7) ?
    C42 Ti2 C45 . . 56.80(7) ?
    C41 Ti2 C45 . . 33.97(7) ?
    C34 Ti2 C45 . . 98.43(7) ?
    C33 Ti2 C45 . . 87.51(7) ?
    C52 Ti2 C44 . . 132.34(7) ?
    C31 Ti2 C44 . . 128.10(7) ?
    C32 Ti2 C44 . . 94.46(7) ?
    C35 Ti2 C44 . . 146.15(7) ?
    C43 Ti2 C44 . . 34.11(7) ?
    C42 Ti2 C44 . . 56.91(7) ?
    C41 Ti2 C44 . . 56.83(7) ?
    C34 Ti2 C44 . . 115.70(7) ?
    C33 Ti2 C44 . . 88.93(7) ?
    C45 Ti2 C44 . . 34.01(7) ?
data_global
_journal_date_recd_electronic     2009-10-23
_journal_date_accepted     2009-10-27
_journal_name_full     'Acta Crystallographica, Section E'
_journal_year     2009
_journal_volume     65
_journal_issue     11
_journal_page_first     m1481
_journal_page_last     m1481
_journal_paper_category     QM
_journal_coeditor_code     RK2178
_publ_contact_author_name     'Martin Lama\<c'
_publ_contact_author_address
;
J. Heyrovsk\'y Institute of Physical Chemistry of Academy of
Sciences of the Czech Republic, Dolej\<skova 3, 182 23 Prague 8, Czech Republic.
;
_publ_contact_author_email     martin.lamac@jh-inst.cas.cz
_publ_contact_author_fax     '+420-28658-2307'
_publ_contact_author_phone     '+420-26605-3735'
_publ_section_title
;\
[1-Dimethylsilyl-2-phenyl-3-(\h^5^-tetramethylcyclopentadienyl)prop-1-en-1-yl-\
\k<i>C</i>^1^](\h^5^-pentamethylcyclopentadienyl)titanium(III)
;
loop_
    _publ_author_name
    _publ_author_footnote
    _publ_author_address
    'Lama\<c, Martin'
;
On leave from:
J. Heyrovsk\'y Institute of Physical Chemistry of Academy of Sciences of the
Czech Republic, Dolej\<skova 3, 182 23 Prague 8, Czech Republic.
;
;
Leibniz-Institut f\"ur Katalyse e.V. an der Universit\"at Rostock,
Albert-Einstein-Strasse 29a, 18059 Rostock, Germany
;
    'Spannenberg, Anke' .
;
Leibniz-Institut f\"ur Katalyse e.V. an der Universit\"at Rostock,
Albert-Einstein-Strasse 29a, 18059 Rostock, Germany
;
    'Arndt, Perdita' .
;
Leibniz-Institut f\"ur Katalyse e.V. an der Universit\"at Rostock,
Albert-Einstein-Strasse 29a, 18059 Rostock, Germany
;
    'Rosenthal, Uwe' .
;
Leibniz-Institut f\"ur Katalyse e.V. an der Universit\"at Rostock,
Albert-Einstein-Strasse 29a, 18059 Rostock, Germany
;
