# Supplementary material for: [1-Dimethyl­silyl-2-phenyl-3-(η5-tetra­methyl­cyclo­penta­dien­yl)­prop-1-en-1-yl-κC 1](η5-penta­methyl­cyclo­penta­dien­yl)titanium(III)
Source: Acta Crystallogr Sect E Struct Rep Online. 2009 Oct 31;65(Pt 11):m1481. doi: 10.1107/S1600536809044845 (PMC2971020; doi:10.1107/S1600536809044845)
Supplement: Supplementary file 2 [file e-65-m1481-Isup2.hkl]

# 
# h,k,l, Fc-squared, Fo-squared, sigma(Fo-squared) and status flag 
# 
data_I
_shelx_title ' ks956m in P2(1)/n' 
_shelx_refln_list_code          4 
_shelx_F_calc_maximum      576.24 
_exptl_crystal_F_000      2056.00 
_reflns_d_resolution_high  0.7898 
 
loop_ 
 _symmetry_equiv_pos_as_xyz 
 'x, y, z' 
 '-x+1/2, y+1/2, -z+1/2' 
 '-x, -y, -z' 
 'x-1/2, -y-1/2, z-1/2' 
 
_cell_length_a    16.4143 
_cell_length_b    11.6194 
_cell_length_c    28.0315 
_cell_angle_alpha  90.000 
_cell_angle_beta   94.856 
_cell_angle_gamma  90.000 
 
_shelx_F_squared_multiplier     1.000 
 
loop_ 
 _refln_index_h 
 _refln_index_k 
 _refln_index_l 
 _refln_F_squared_calc 
 _refln_F_squared_meas 
 _refln_F_squared_sigma 
 _refln_observed_status 
   2   0   0     2462.33     2906.91    175.00 o 
   4   0   0     1567.08     2073.60    134.93 o 
   6   0   0    31467.22    33320.57    480.10 o 
   8   0   0     1881.13     2452.12    101.30 o 
  10   0   0      326.13      237.27     86.56 o 
  12   0   0     1295.99     1406.16     85.74 o 
  14   0   0       82.62      107.22     96.77 o 
  16   0   0     2944.56     3041.11    102.31 o 
  18   0   0      116.96      202.96    108.81 o 
  20   0   0     1370.13     1296.82    109.29 o 
   1   1   0    23868.96    26482.24    320.18 o 
   2   1   0   185507.09   193839.66   1560.56 o 
   3   1   0    18101.08    19113.25    186.66 o 
   4   1   0    13068.96    14543.42    151.09 o 
   5   1   0     7847.18     8046.22    107.54 o 
   6   1   0     8023.84     7978.64     97.92 o 
   7   1   0    11893.92    11782.56    107.97 o 
   8   1   0     1317.56     1219.33     82.54 o 
   9   1   0     3663.23     3131.33     73.55 o 
  10   1   0      855.39      803.40     58.82 o 
  11   1   0      332.58      364.13     58.83 o 
  12   1   0     4254.34     3999.92     73.23 o 
  13   1   0     1622.15     1642.43     66.19 o 
  14   1   0      227.16      300.01     63.23 o 
  15   1   0     1034.26     1113.65     62.79 o 
  16   1   0     2257.73     2204.44     73.84 o 
  17   1   0      557.07      590.97     70.06 o 
  18   1   0      303.39      305.02     78.13 o 
  19   1   0       76.54      100.10     69.91 o 
  20   1   0       28.46       30.52     73.45 o 
   0   2   0     1856.10     1816.42    192.64 o 
   1   2   0    41547.74    43730.94    279.61 o 
   2   2   0      600.26      602.19    105.65 o 
   3   2   0        2.80       16.20     83.95 o 
   4   2   0    34003.77    36162.84    286.64 o 
   5   2   0     1574.39     1629.91     82.14 o 
   6   2   0     2867.95     2828.77     78.99 o 
   7   2   0        4.54       56.83     62.30 o 
   8   2   0     2669.01     2339.56     70.67 o 
   9   2   0      847.89      825.24     52.64 o 
  10   2   0     4444.24     4405.63     71.26 o 
  11   2   0      167.09      104.70     71.50 o 
  12   2   0       28.57       45.86     58.75 o 
  13   2   0      463.63      519.57     58.43 o 
  14   2   0     7947.57     7702.26     87.30 o 
  15   2   0     1331.85     1476.80     70.56 o 
  16   2   0        1.42       10.80     72.26 o 
  17   2   0      172.65      142.59     77.39 o 
  18   2   0      549.22      412.09     79.28 o 
  19   2   0      534.33      494.13     83.36 o 
  20   2   0        0.76      -31.07     74.45 o 
   1   3   0    16312.74    16386.03    176.96 o 
   2   3   0     9206.71     8957.37    132.76 o 
   3   3   0     4485.74     4755.74    108.93 o 
   4   3   0     2761.58     2853.04     92.79 o 
   5   3   0     2051.68     1737.03     81.80 o 
   6   3   0      853.12      928.82     75.26 o 
   7   3   0      605.62      782.25     61.38 o 
   8   3   0       25.39       -5.26     64.80 o 
   9   3   0      481.12      591.04     66.16 o 
  10   3   0       93.79      128.79     59.26 o 
  11   3   0     1606.91     1719.37     63.62 o 
  12   3   0     2569.80     2590.94     75.59 o 
  13   3   0     1454.22     1311.47     90.40 o 
  14   3   0       26.12       65.01     62.59 o 
  15   3   0       30.27       67.33     71.55 o 
  16   3   0       51.47       18.49     66.94 o 
  17   3   0      891.68      978.18     78.12 o 
  18   3   0        0.49       65.39     74.93 o 
  19   3   0       27.29       41.81     73.42 o 
  20   3   0       99.30       80.17     73.23 o 
   0   4   0     1012.51     1221.78    100.37 o 
   1   4   0     1712.31     1650.93     84.65 o 
   2   4   0        0.39        6.44     73.99 o 
   3   4   0      902.12      814.85     67.17 o 
   4   4   0      234.77      241.61     62.28 o 
   5   4   0     5797.03     5889.63    101.40 o 
   6   4   0     1417.03     1569.78     81.48 o 
   7   4   0      518.74      488.56     62.28 o 
   8   4   0      370.00      464.83     59.03 o 
   9   4   0        0.55       20.17     58.97 o 
  10   4   0      365.77      385.80     61.99 o 
  11   4   0     1491.79     1497.86     67.16 o 
  12   4   0      524.38      497.80     65.59 o 
  13   4   0      696.52      670.11     62.90 o 
  14   4   0       20.01       21.07     63.86 o 
  15   4   0      342.87      372.36     78.36 o 
  16   4   0        0.21      -31.56     75.73 o 
  17   4   0       25.13        7.71     72.89 o 
  18   4   0        0.53      -14.54     71.06 o 
  19   4   0      157.30      200.65     75.10 o 
   1   5   0       10.60       40.41     66.97 o 
   2   5   0      159.92      116.63     71.59 o 
   3   5   0      956.00      892.44     75.56 o 
   4   5   0       69.20       35.54     69.93 o 
   5   5   0      499.49      488.33     70.67 o 
   6   5   0      208.73      230.99     73.70 o 
   7   5   0      283.87      249.12     68.25 o 
   8   5   0       16.75       76.00     60.55 o 
   9   5   0        0.44        3.35     61.77 o 
  10   5   0        3.58      -20.79     67.57 o 
  11   5   0        7.02      -16.30     59.38 o 
  12   5   0      155.42      215.96     69.79 o 
  13   5   0       88.36       93.80     65.61 o 
  14   5   0       12.86       -6.82     57.09 o 
  15   5   0        5.16       12.42     67.99 o 
  16   5   0        3.52       16.28     76.15 o 
  17   5   0       42.20       75.45     73.06 o 
  18   5   0       34.78       43.78     70.13 o 
  19   5   0        1.38       -4.36     71.91 o 
   0   6   0      116.30      135.10     94.68 o 
   1   6   0      184.38      279.60     70.62 o 
   2   6   0       22.21       40.27     66.67 o 
   3   6   0       30.19       71.93     62.85 o 
   4   6   0       16.75       31.61     74.32 o 
   5   6   0      111.60       91.07     63.45 o 
   6   6   0        5.12       43.99     69.06 o 
   7   6   0       18.71       30.95     68.73 o 
   8   6   0        0.34       25.64     57.78 o 
   9   6   0        1.14       52.91     65.58 o 
  10   6   0      184.45      141.03     66.09 o 
  11   6   0      341.72      341.37     55.39 o 
  12   6   0       30.48       48.91     65.10 o 
  13   6   0        4.59       68.97     60.13 o 
  14   6   0        0.30       43.80     63.73 o 
  15   6   0        0.04       32.20     70.93 o 
  16   6   0      107.89      127.56     65.09 o 
  17   6   0       95.82       91.36     76.77 o 
  18   6   0        2.60       16.27     79.30 o 
   1   7   0     2446.27     2306.36     71.99 o 
   2   7   0     1770.04     1678.61     69.14 o 
   3   7   0      186.52      170.09     63.00 o 
   4   7   0       86.55       32.00     58.40 o 
   5   7   0      641.12      666.98     62.39 o 
   6   7   0     1233.86     1222.21     70.48 o 
   7   7   0       59.69       46.16     80.76 o 
   8   7   0       48.28       68.79     66.29 o 
   9   7   0     1022.39      982.13     75.35 o 
  10   7   0      256.65      307.40     69.06 o 
  11   7   0       37.61        8.17     68.20 o 
  12   7   0       13.26       41.55     75.64 o 
  13   7   0       29.21       30.62     72.15 o 
  14   7   0      116.85      128.84     63.13 o 
  15   7   0        1.15       26.90     86.14 o 
  16   7   0       72.66      108.46     68.83 o 
  17   7   0        1.82       43.54     77.17 o 
  18   7   0      136.16      118.31     75.31 o 
   0   8   0     2533.34     2638.57     96.52 o 
   1   8   0       18.89       47.58     66.46 o 
   2   8   0      745.96      671.04     70.62 o 
   3   8   0       21.66       53.93     60.90 o 
   4   8   0      307.83      313.94     61.08 o 
   5   8   0      240.74      236.25     65.05 o 
   6   8   0      136.65      138.27     60.66 o 
   7   8   0      667.02      844.80     67.50 o 
   8   8   0     5203.88     5218.25     79.90 o 
   9   8   0      927.65      826.01     76.95 o 
  10   8   0      979.36      921.11     71.17 o 
  11   8   0        6.74       63.13     69.79 o 
  12   8   0     1510.56     1506.50     67.56 o 
  13   8   0       68.31      115.32     61.35 o 
  14   8   0      818.21      947.81     74.37 o 
  15   8   0       13.98       99.85     89.35 o 
  16   8   0       23.48       78.86     84.25 o 
  17   8   0      392.07      410.47     90.41 o 
   1   9   0     1382.27     1301.06     66.60 o 
   2   9   0      831.98      932.70     63.43 o 
   3   9   0      184.10      222.16     71.41 o 
   4   9   0      263.29      261.67     66.29 o 
   5   9   0      383.49      397.02     58.31 o 
   6   9   0     1261.95     1331.44     70.19 o 
   7   9   0       14.80       17.56     57.39 o 
   8   9   0     2514.38     2529.26     67.08 o 
   9   9   0        9.20       92.67     68.67 o 
  10   9   0      227.79      212.14     62.83 o 
  11   9   0      219.77      216.99     58.71 o 
  12   9   0      306.67      312.70     70.91 o 
  13   9   0      170.89      219.16     67.23 o 
  14   9   0      527.78      598.87     72.38 o 
  15   9   0     1571.89     1605.56     82.79 o 
  16   9   0      391.10      357.45     86.16 o 
   0  10   0     2851.01     2831.02     99.25 o 
   1  10   0      470.04      360.35     64.65 o 
   2  10   0       72.30       64.49     70.96 o 
   3  10   0      823.81      736.42     72.39 o 
   4  10   0     2281.75     2455.31     71.05 o 
   5  10   0     3202.72     3060.76     63.48 o 
   6  10   0     3390.21     3253.07     67.67 o 
   7  10   0     1483.89     1380.44     63.57 o 
   8  10   0      234.11      257.33     71.89 o 
   9  10   0      359.17      363.50     63.07 o 
  10  10   0      492.55      602.57     75.90 o 
  11  10   0     1214.59     1300.57     65.77 o 
  12  10   0       16.23       57.94     72.38 o 
  13  10   0      425.63      403.45     75.77 o 
  14  10   0        1.09       10.00     76.55 o 
  15  10   0      357.94      331.07     81.08 o 
   1  11   0      673.34      737.95     57.06 o 
   2  11   0     1940.57     1870.41     62.04 o 
   3  11   0       20.14       46.25     56.52 o 
   4  11   0       57.82       77.51     60.35 o 
   5  11   0      717.05      720.76     63.72 o 
   6  11   0      730.60      721.45     65.80 o 
   7  11   0     3683.89     3585.92     79.81 o 
   8  11   0       90.22      103.29     61.65 o 
   9  11   0     2398.50     2548.76     77.69 o 
  10  11   0      598.28      715.49     70.27 o 
  11  11   0      484.29      507.53     63.70 o 
  12  11   0       93.47      104.06     83.01 o 
  13  11   0     2939.85     2681.46     99.85 o 
   0  12   0       58.26       42.94     90.82 o 
   1  12   0      165.12      239.87     61.67 o 
   2  12   0        0.11        5.11     64.92 o 
   3  12   0      497.85      559.96     62.45 o 
   4  12   0      683.26      648.48     60.98 o 
   5  12   0        2.59       44.35     66.46 o 
   6  12   0      310.58      291.90     63.98 o 
   7  12   0     1913.47     1992.74     80.42 o 
   8  12   0      531.95      596.82     81.66 o 
   9  12   0      325.50      332.76     67.42 o 
  10  12   0       73.95      146.02     71.20 o 
  11  12   0      481.36      485.80     80.13 o 
   1  13   0      775.30      776.03     72.05 o 
   2  13   0        1.01       54.86     67.10 o 
   3  13   0      233.19      204.16     66.53 o 
   4  13   0       30.91       76.22     68.38 o 
   5  13   0     1432.15     1563.63     78.30 o 
   6  13   0      175.72      211.48     72.48 o 
   7  13   0      290.29      361.71     80.99 o 
   8  13   0      368.75      351.07     75.06 o 
   9  13   0      385.34      293.40     82.96 o 
   0  14   0        2.69       55.39    103.06 o 
   1  14   0      215.29      209.11     72.56 o 
   2  14   0       30.76       53.90     70.12 o 
   3  14   0      463.12      438.44     73.83 o 
   4  14   0      171.03      151.35     70.16 o 
   5  14   0        1.82       33.29     69.95 o 
   6  14   0        1.87        9.71     71.41 o 
 -19   0   1       12.31       -5.73    115.68 o 
 -17   0   1       26.89       33.04     88.19 o 
 -15   0   1       93.61       32.71     83.69 o 
 -13   0   1      447.76      517.79     94.10 o 
 -11   0   1        0.23       36.17     76.03 o 
  -9   0   1       15.30       55.87     86.77 o 
  -7   0   1        1.55       22.48     77.02 o 
  -5   0   1       19.44       41.57     87.69 o 
  -3   0   1       15.06       43.43    110.95 o 
  -1   0   1        3.48       95.30    139.28 o 
   1   0   1        8.39       42.31    134.88 o 
   3   0   1      101.96      113.42    155.72 o 
   5   0   1      267.85      308.88    103.83 o 
   7   0   1       52.80       27.01     84.60 o 
   9   0   1      177.54      201.34     67.38 o 
  11   0   1       80.01       69.91     88.40 o 
  13   0   1        3.51       19.53     92.13 o 
  15   0   1      420.59      433.04     99.90 o 
  17   0   1       88.11       25.27     92.46 o 
  19   0   1       72.01       95.28    100.03 o 
 -20   1   1       15.44      -25.23     78.70 o 
 -19   1   1        2.11       10.44     81.49 o 
 -18   1   1       25.78       68.40     72.17 o 
 -17   1   1       89.57       84.37     60.43 o 
 -16   1   1      173.69      215.95     72.42 o 
 -15   1   1      160.22      191.23     68.34 o 
 -14   1   1      158.98      172.26     66.35 o 
 -13   1   1      361.67      333.22     65.63 o 
 -12   1   1     1508.53     1461.67     55.26 o 
 -11   1   1       22.73       44.77     57.25 o 
 -10   1   1       11.60       13.22     61.42 o 
  -9   1   1      283.71      250.97     63.07 o 
  -8   1   1      135.17       94.38     68.48 o 
  -7   1   1      171.04      182.55     58.15 o 
  -6   1   1       16.72       15.28     60.38 o 
  -5   1   1      108.33      118.62     62.96 o 
  -4   1   1        0.90        8.91     64.23 o 
  -3   1   1      125.58      152.59     70.43 o 
  -2   1   1     3019.61     3396.32    116.02 o 
  -1   1   1      887.82     1010.74     94.50 o 
   0   1   1     6474.32     7130.58    152.58 o 
   1   1   1      153.52      194.23    109.91 o 
   2   1   1     9841.04    10670.06    205.60 o 
   3   1   1     2372.84     2574.13    121.11 o 
   4   1   1      862.31     1018.19     89.17 o 
   5   1   1     3973.34     4227.94    101.36 o 
   6   1   1     5273.11     5520.15    100.62 o 
   7   1   1     1448.57     1477.89     61.03 o 
   8   1   1        7.99        4.89     67.32 o 
   9   1   1       38.88       35.79     56.11 o 
  10   1   1       72.34       78.39     55.51 o 
  11   1   1      863.54      806.37     57.62 o 
  12   1   1       10.54        3.59     58.67 o 
  13   1   1      102.85      105.91     58.99 o 
  14   1   1      246.44      264.47     59.50 o 
  15   1   1      164.32      153.36     70.66 o 
  16   1   1       26.59       43.52     66.38 o 
  17   1   1        0.01        3.30     71.22 o 
  18   1   1       77.20       79.24     74.54 o 
  19   1   1        7.87       54.27     68.39 o 
  20   1   1       18.51        4.97     75.73 o 
 -20   2   1       83.77       85.45     70.40 o 
 -19   2   1       81.53      115.17     68.24 o 
 -18   2   1       78.99       83.53     63.26 o 
 -17   2   1      242.78      244.43     68.83 o 
 -16   2   1      656.67      648.47     74.04 o 
 -15   2   1     1426.94     1405.98     65.16 o 
 -14   2   1     2228.82     2120.03     59.54 o 
 -13   2   1     1671.47     1545.03     70.91 o 
 -12   2   1      685.46      645.04     61.37 o 
 -11   2   1       12.92       40.24     62.71 o 
 -10   2   1     4094.56     3966.68     72.58 o 
  -9   2   1      219.44      248.03     60.58 o 
  -8   2   1      211.63      172.06     58.76 o 
  -7   2   1       86.46       26.55     54.67 o 
  -6   2   1       36.62       91.32     61.44 o 
  -5   2   1     5154.50     5294.89     90.48 o 
  -4   2   1     3571.80     3730.89     89.02 o 
  -3   2   1     1401.98     1450.42     83.55 o 
  -2   2   1      184.89      172.95     89.47 o 
  -1   2   1     3463.36     3569.58    116.37 o 
   0   2   1      530.87      597.79     94.58 o 
   1   2   1    12570.05    13600.73    171.27 o 
   2   2   1      403.03      458.28     99.91 o 
   3   2   1     1622.18     1957.28    106.39 o 
   4   2   1     8338.14     8863.77    136.91 o 
   5   2   1    11156.36    11053.75    128.43 o 
   6   2   1       11.51      -34.53     70.55 o 
   7   2   1       30.15       55.65     57.08 o 
   8   2   1     2611.52     2531.13     66.08 o 
   9   2   1      100.29       83.96     57.00 o 
  10   2   1      176.92      205.19     54.25 o 
  11   2   1      246.84      195.59     70.71 o 
  12   2   1     1042.00      963.41     59.68 o 
  13   2   1      318.08      318.51     67.72 o 
  14   2   1     2358.30     2204.17     69.54 o 
  15   2   1      109.09      171.63     64.48 o 
  16   2   1      684.25      688.52     68.76 o 
  17   2   1      125.72      124.92     77.65 o 
  18   2   1      302.23      296.70     82.09 o 
  19   2   1      101.35      116.06     71.27 o 
  20   2   1        3.50       40.51     75.28 o 
 -20   3   1      143.33      125.53     82.61 o 
 -19   3   1      260.86      228.08     74.62 o 
 -18   3   1      297.42      315.67     75.09 o 
 -17   3   1     2004.54     1987.75     76.69 o 
 -16   3   1      330.93      359.56     72.89 o 
 -15   3   1      427.93      438.67     72.52 o 
 -14   3   1      721.94      647.33     70.19 o 
 -13   3   1     1748.35     1575.93     84.89 o 
 -12   3   1      197.28      187.22     61.90 o 
 -11   3   1     1835.44     1878.12     70.94 o 
 -10   3   1       90.14      125.30     63.53 o 
  -9   3   1     1559.41     1655.50     66.16 o 
  -8   3   1     3813.22     4197.34     73.02 o 
  -7   3   1     7452.33     7176.39     87.54 o 
  -6   3   1     2488.22     2660.17     66.21 o 
  -5   3   1     2211.29     1761.07     64.42 o 
  -4   3   1     6061.09     6225.59    103.65 o 
  -3   3   1       27.22      -13.88     68.28 o 
  -2   3   1     6011.34     5950.79    114.05 o 
  -1   3   1    14862.60    15021.30    149.60 o 
   0   3   1       11.79       39.96     97.85 o 
   1   3   1    14033.65    14209.68    149.01 o 
   2   3   1     1588.20     1534.37    104.35 o 
   3   3   1     5354.59     5515.59    120.05 o 
   4   3   1      612.81      814.40     81.36 o 
   5   3   1     1574.19     1415.61     78.92 o 
   6   3   1     6509.46     6674.83    104.07 o 
   7   3   1     3158.54     2989.03     86.53 o 
   8   3   1      767.48      799.14     74.32 o 
   9   3   1      338.02      410.23     64.03 o 
  10   3   1      298.25      338.90     55.38 o 
  11   3   1       36.07       80.56     64.92 o 
  12   3   1     3559.71     3590.16     79.17 o 
  13   3   1     2461.96     2240.26     84.19 o 
  14   3   1      284.59      270.33     65.26 o 
  15   3   1      964.16      983.01     69.39 o 
  16   3   1       20.29       26.12     73.25 o 
  17   3   1      205.07      198.11     67.01 o 
  18   3   1      112.38       61.54     68.69 o 
  19   3   1      374.75      365.58     76.41 o 
  20   3   1       47.86       14.24     80.53 o 
 -19   4   1       33.78       24.39     87.91 o 
 -18   4   1      161.75      204.24     75.83 o 
 -17   4   1       85.37       45.05     79.39 o 
 -16   4   1       10.88       39.91     69.43 o 
 -15   4   1     1837.57     1876.59     81.73 o 
 -14   4   1     1089.76     1093.58     63.47 o 
 -13   4   1     6223.53     6110.13     86.38 o 
 -12   4   1     3190.51     3044.62     69.40 o 
 -11   4   1     8970.25     8929.31     86.94 o 
 -10   4   1     2195.31     2164.83     73.04 o 
  -9   4   1     6928.36     6937.50     87.37 o 
  -8   4   1      293.08      181.15     58.30 o 
  -7   4   1      418.35      337.98     53.09 o 
  -6   4   1     9447.26    11477.75    104.97 o 
  -5   4   1     3093.23     3423.32     86.66 o 
  -4   4   1      182.03      209.70     65.15 o 
  -3   4   1     5114.59     4745.89     91.56 o 
  -2   4   1      183.18      605.91     77.98 o 
  -1   4   1      918.52      941.38     73.55 o 
   0   4   1      436.49      514.54     83.67 o 
   1   4   1    16320.38    15723.55    130.92 o 
   2   4   1      705.22      861.09     66.84 o 
   3   4   1     4768.51     5079.23     99.61 o 
   4   4   1     2224.67     2135.30     74.55 o 
   5   4   1    19058.11    18122.97    146.14 o 
   6   4   1     3747.41     3412.58     88.85 o 
   7   4   1     2340.71     2358.40     85.83 o 
   8   4   1      566.91      574.79     74.30 o 
   9   4   1    11985.29    12193.77     99.83 o 
  10   4   1      687.69      667.03     59.80 o 
  11   4   1     3812.74     3710.56     74.76 o 
  12   4   1     1465.18     1532.82     61.14 o 
  13   4   1      112.66      157.72     59.54 o 
  14   4   1        0.40        6.53     65.89 o 
  15   4   1     1181.40     1116.50     70.34 o 
  16   4   1       97.36       81.60     63.28 o 
  17   4   1      447.61      469.74     71.82 o 
  18   4   1       45.44       75.41     65.00 o 
  19   4   1      835.46      764.72     70.85 o 
 -19   5   1     1007.54      833.70     82.75 o 
 -18   5   1      170.11      149.03     75.25 o 
 -17   5   1       72.80       64.78     73.91 o 
 -16   5   1      108.28      166.96     78.01 o 
 -15   5   1      899.83      920.43     77.94 o 
 -14   5   1      148.92      222.72     62.88 o 
 -13   5   1     3097.25     3135.11     78.09 o 
 -12   5   1     5109.65     4777.50     82.79 o 
 -11   5   1     5477.21     5163.39     87.11 o 
 -10   5   1     4015.58     3834.83     76.40 o 
  -9   5   1     6186.99     5863.24     83.07 o 
  -8   5   1      614.39      529.63     60.28 o 
  -7   5   1        6.99       46.39     59.61 o 
  -6   5   1     3269.46     3847.07     75.55 o 
  -5   5   1    11160.53    11359.42    105.31 o 
  -4   5   1     4438.38     5522.75     87.61 o 
  -3   5   1     4324.46     4435.82     86.84 o 
  -2   5   1     3367.97     3499.21     83.34 o 
  -1   5   1      100.56      107.58     66.39 o 
   0   5   1     2409.28     2059.16     73.08 o 
   1   5   1      376.89      502.49     65.30 o 
   2   5   1       53.54       29.38     65.99 o 
   3   5   1    24781.41    25255.93    204.88 o 
   4   5   1      965.23     1187.12     77.08 o 
   5   5   1      101.97      124.41     64.36 o 
   6   5   1      282.29      188.30     71.85 o 
   7   5   1    21474.18    19940.59    158.34 o 
   8   5   1     4578.47     4489.86     93.77 o 
   9   5   1      623.50      621.00     56.91 o 
  10   5   1      291.65      281.08     59.75 o 
  11   5   1     6354.96     6223.39     85.73 o 
  12   5   1     1118.68      969.14     64.00 o 
  13   5   1     3940.65     3887.17     73.09 o 
  14   5   1       97.35      113.28     61.77 o 
  15   5   1      100.81      148.83     66.87 o 
  16   5   1        8.03      -16.46     69.37 o 
  17   5   1     1231.04     1227.12     82.32 o 
  18   5   1      305.00      310.56     83.52 o 
  19   5   1       98.74      141.65     81.63 o 
 -18   6   1      532.71      621.80     86.63 o 
 -17   6   1      358.46      429.26     82.33 o 
 -16   6   1      631.66      767.62     67.49 o 
 -15   6   1     1735.71     1799.53     77.27 o 
 -14   6   1       27.78       69.83     68.69 o 
 -13   6   1      759.70      682.55     64.19 o 
 -12   6   1       34.81       53.61     66.25 o 
 -11   6   1        2.66       54.61     64.56 o 
 -10   6   1      222.09      208.97     60.45 o 
  -9   6   1        5.99       45.18     55.20 o 
  -8   6   1     1206.19     1310.00     70.84 o 
  -7   6   1    16935.10    16554.06    115.31 o 
  -6   6   1     4103.83     3669.12     67.28 o 
  -5   6   1     2939.83     3236.25     87.53 o 
  -4   6   1       49.89       60.64     67.40 o 
  -3   6   1    16505.45    16420.46    190.48 o 
  -2   6   1     4478.53     4014.93     92.52 o 
  -1   6   1     5294.83     5339.88     80.60 o 
   0   6   1    14839.07    14404.45    163.10 o 
   1   6   1    17824.40    18400.96    175.95 o 
   2   6   1       51.21      170.30     66.55 o 
   3   6   1        0.26        2.76     60.99 o 
   4   6   1    14139.91    14231.05    111.94 o 
   5   6   1    15890.80    16209.91    126.20 o 
   6   6   1     6852.53     6376.13     96.47 o 
   7   6   1      109.50      138.41     78.29 o 
   8   6   1        3.53      -31.10     72.16 o 
   9   6   1     7603.75     6996.54     89.38 o 
  10   6   1     3972.07     3651.93     71.54 o 
  11   6   1        5.47       47.13     58.25 o 
  12   6   1     2786.55     2585.98     82.85 o 
  13   6   1     1345.12     1373.42     75.29 o 
  14   6   1      488.08      357.87     68.39 o 
  15   6   1      245.38      323.04     68.22 o 
  16   6   1     3024.24     3040.40     83.07 o 
  17   6   1      202.12      209.44     86.27 o 
  18   6   1       64.47       38.79     89.16 o 
 -18   7   1       29.56       44.57     81.67 o 
 -17   7   1     1172.62      989.67    105.19 o 
 -16   7   1      553.45      552.05     80.43 o 
 -15   7   1       15.72       81.20     65.95 o 
 -14   7   1       72.88      106.52     64.14 o 
 -13   7   1      214.24      228.01     72.49 o 
 -12   7   1     1761.16     1830.58     83.08 o 
 -11   7   1       53.05      100.32     63.18 o 
 -10   7   1      977.72      940.79     71.67 o 
  -9   7   1      429.24      494.70     69.71 o 
  -8   7   1     5554.60     5568.40     83.91 o 
  -7   7   1     3185.80     3278.04     80.99 o 
  -6   7   1     1393.90     1265.28     65.76 o 
  -5   7   1     3125.97     3024.78     81.56 o 
  -4   7   1     4937.00     4936.12     88.08 o 
  -3   7   1     2252.67     2225.44     72.48 o 
  -2   7   1     1349.35     1429.75     67.79 o 
  -1   7   1    20312.33    18864.25    299.05 o 
   0   7   1      942.56      879.19     67.70 o 
   1   7   1      278.35      252.50     62.56 o 
   2   7   1    14652.89    15377.85    164.33 o 
   3   7   1     8195.03     7874.53     88.19 o 
   4   7   1     1829.37     1877.27     73.89 o 
   5   7   1     4321.00     4333.07     78.53 o 
   6   7   1     7838.67     7789.46     90.10 o 
   7   7   1      826.65      903.67     69.47 o 
   8   7   1     1804.03     1658.30     86.95 o 
   9   7   1     1483.59     1460.24     72.22 o 
  10   7   1       48.35       44.05     62.01 o 
  11   7   1       19.58       51.65     67.68 o 
  12   7   1      349.18      344.10     69.88 o 
  13   7   1     1288.87     1387.60     71.15 o 
  14   7   1      229.08      286.18     65.26 o 
  15   7   1     1179.68     1243.98     74.94 o 
  16   7   1      171.77      130.12     69.06 o 
  17   7   1      211.04      190.92     91.31 o 
  18   7   1     1779.58     1519.88    103.93 o 
 -17   8   1      302.76      266.84     95.12 o 
 -16   8   1      505.37      594.86     76.70 o 
 -15   8   1      135.96      213.80     88.20 o 
 -14   8   1     1524.92     1547.82     80.50 o 
 -13   8   1       49.19       56.14     74.31 o 
 -12   8   1       30.78       48.31     66.19 o 
 -11   8   1       40.47       65.86     65.00 o 
 -10   8   1     5505.97     5378.25     81.80 o 
  -9   8   1      149.46      154.93     76.20 o 
  -8   8   1     5368.23     5498.07     87.55 o 
  -7   8   1      168.80      232.31     65.34 o 
  -6   8   1     4626.71     4605.11     80.98 o 
  -5   8   1       46.07       67.02     69.02 o 
  -4   8   1      439.56      388.04     65.57 o 
  -3   8   1      527.53      541.15     66.82 o 
  -2   8   1      919.45      835.81     68.50 o 
  -1   8   1      537.07      460.00     60.22 o 
   0   8   1     2826.38     2722.83     72.44 o 
   1   8   1      209.44      208.21     62.67 o 
   2   8   1      494.43      564.21     60.62 o 
   3   8   1      503.53      479.73     71.58 o 
   4   8   1       84.90       93.58     69.46 o 
   5   8   1       69.23      114.72     67.23 o 
   6   8   1     5432.51     5339.60     79.42 o 
   7   8   1     1430.53     1436.06     72.71 o 
   8   8   1     2881.97     3084.08     78.20 o 
   9   8   1      273.47      225.04     59.48 o 
  10   8   1      599.60      645.79     60.89 o 
  11   8   1       70.62       57.99     61.30 o 
  12   8   1     3433.78     3465.68     89.31 o 
  13   8   1       87.13      100.40     63.86 o 
  14   8   1      145.29      237.15     78.42 o 
  15   8   1      105.12      139.28     80.79 o 
  16   8   1      208.52      258.95     72.88 o 
  17   8   1        0.37      -13.35     93.87 o 
 -16   9   1      198.07      136.26     95.52 o 
 -15   9   1      574.77      621.85     85.00 o 
 -14   9   1       11.04       27.24     73.74 o 
 -13   9   1        0.02       45.64     71.65 o 
 -12   9   1      348.69      376.03     68.92 o 
 -11   9   1      152.89      157.54     55.58 o 
 -10   9   1        5.97       33.44     64.95 o 
  -9   9   1       12.30       23.58     63.71 o 
  -8   9   1     1570.45     1640.21     71.95 o 
  -7   9   1      462.16      512.06     56.18 o 
  -6   9   1      172.67      245.58     54.27 o 
  -5   9   1       93.67      115.16     60.54 o 
  -4   9   1      353.09      383.10     57.62 o 
  -3   9   1      250.39      217.46     57.07 o 
  -2   9   1      433.54      495.17     60.97 o 
  -1   9   1     1444.96     1439.79     67.96 o 
   0   9   1      334.74      368.32     60.68 o 
   1   9   1      724.29      826.83     70.78 o 
   2   9   1      239.36      293.18     69.43 o 
   3   9   1     1160.39     1089.81     65.92 o 
   4   9   1       79.10       66.07     58.85 o 
   5   9   1        0.86       48.96     63.87 o 
   6   9   1     1368.87     1372.71     63.81 o 
   7   9   1        9.62       -1.57     67.97 o 
   8   9   1      123.82      147.38     64.10 o 
   9   9   1      217.35      258.09     64.74 o 
  10   9   1      495.28      557.28     62.83 o 
  11   9   1        4.10       15.40     59.73 o 
  12   9   1        0.76       32.98     69.76 o 
  13   9   1      292.89      377.23     78.74 o 
  14   9   1      332.13      346.93     71.54 o 
  15   9   1      151.31      129.08     93.02 o 
  16   9   1        1.95      116.36     95.00 o 
 -15  10   1       23.50       46.31     76.79 o 
 -14  10   1       31.09        1.95     92.65 o 
 -13  10   1       35.25       -2.13     75.99 o 
 -12  10   1        5.84       13.40     67.24 o 
 -11  10   1      126.76      180.09     69.55 o 
 -10  10   1       99.99      150.81     64.80 o 
  -9  10   1       23.84       -5.72     67.30 o 
  -8  10   1        0.38       51.51     65.40 o 
  -7  10   1      889.40      813.14     64.47 o 
  -6  10   1      279.72      306.07     65.03 o 
  -5  10   1        1.92       15.61     67.14 o 
  -4  10   1       86.32      149.36     60.98 o 
  -3  10   1       82.37       38.42     57.04 o 
  -2  10   1      423.54      449.16     59.68 o 
  -1  10   1        7.16        4.31     64.54 o 
   0  10   1      118.60      157.33     63.31 o 
   1  10   1       77.21       91.10     59.34 o 
   2  10   1       77.61      101.16     62.74 o 
   3  10   1        6.86       16.74     67.55 o 
   4  10   1      562.74      681.18     70.14 o 
   5  10   1      707.71      706.59     71.20 o 
   6  10   1      278.74      291.29     71.87 o 
   7  10   1       64.59      107.39     65.56 o 
   8  10   1      115.45      132.06     62.80 o 
   9  10   1       17.36        8.76     66.18 o 
  10  10   1        2.59       63.53     73.99 o 
  11  10   1      113.83      206.59     76.02 o 
  12  10   1        0.33       22.45     66.41 o 
  13  10   1       94.73      137.07     75.14 o 
  14  10   1       87.99      121.64     85.83 o 
  15  10   1      197.60      205.00     77.22 o 
 -13  11   1        4.22       88.44     84.63 o 
 -12  11   1        0.01      -34.62     75.68 o 
 -11  11   1        7.22       28.52     74.27 o 
 -10  11   1        9.61        1.30     63.36 o 
  -9  11   1        8.71       69.09     69.60 o 
  -8  11   1        3.58       38.77     64.68 o 
  -7  11   1        0.32      -13.64     70.45 o 
  -6  11   1       53.35       13.07     59.01 o 
  -5  11   1       59.33       98.71     69.71 o 
  -4  11   1        1.65       31.76     62.99 o 
  -3  11   1       12.80       54.76     58.67 o 
  -2  11   1        7.28        5.41     68.26 o 
  -1  11   1        5.83      -23.29     61.56 o 
   0  11   1        3.82       29.43     60.77 o 
   1  11   1        5.15       35.05     58.10 o 
   2  11   1       12.66       -9.83     63.70 o 
   3  11   1        0.09      -33.41     65.52 o 
   4  11   1        2.34       15.69     64.79 o 
   5  11   1        4.32       10.44     61.96 o 
   6  11   1        8.73       36.21     64.89 o 
   7  11   1       39.03      125.20     64.51 o 
   8  11   1       42.41       55.56     74.93 o 
   9  11   1        5.99       18.47     71.71 o 
  10  11   1       10.23       30.60     72.65 o 
  11  11   1        0.03       45.78     80.12 o 
  12  11   1       16.89       36.79     82.46 o 
  13  11   1      136.55      121.47     70.66 o 
 -11  12   1       44.23       86.03     85.57 o 
 -10  12   1       11.75       36.03     67.33 o 
  -9  12   1        9.06       32.91     71.55 o 
  -8  12   1        0.06       50.49     59.37 o 
  -7  12   1       29.88       39.41     69.81 o 
  -6  12   1        0.18       50.15     66.45 o 
  -5  12   1        1.19       -8.82     59.32 o 
  -4  12   1       13.79       62.38     61.98 o 
  -3  12   1       28.94       38.79     59.59 o 
  -2  12   1        1.56       52.27     60.85 o 
  -1  12   1        1.34       54.79     60.83 o 
   0  12   1        0.24       -5.16     61.10 o 
   1  12   1       36.26       37.88     59.67 o 
   2  12   1        0.72       13.40     59.54 o 
   3  12   1        0.32       -3.53     64.02 o 
   4  12   1        3.13       -1.82     63.84 o 
   5  12   1       10.14       42.41     65.59 o 
   6  12   1        0.01       36.38     71.10 o 
   7  12   1       25.49       48.07     63.49 o 
   8  12   1       11.36       34.97     74.37 o 
   9  12   1       55.42      101.12     82.01 o 
  10  12   1        0.68       55.13     77.06 o 
  11  12   1        1.45       -0.39     69.62 o 
  -9  13   1       55.65      110.88     95.33 o 
  -8  13   1       11.58       -1.54     78.55 o 
  -7  13   1       92.31      126.80     72.60 o 
  -6  13   1        6.55       29.77     75.28 o 
  -5  13   1      121.89      122.09     69.89 o 
  -4  13   1       32.72       63.85     73.51 o 
  -3  13   1       18.99       64.94     69.13 o 
  -2  13   1        1.22       29.97     65.99 o 
  -1  13   1      474.29      482.32     67.59 o 
   0  13   1        9.07       12.85     66.38 o 
   1  13   1        3.25       10.22     65.93 o 
   2  13   1        0.18       47.13     68.92 o 
   3  13   1      309.48      327.73     72.61 o 
   4  13   1        2.83       40.09     64.35 o 
   5  13   1      401.47      407.33     67.51 o 
   6  13   1        0.05       79.77     76.93 o 
   7  13   1        0.48       36.81     75.76 o 
   8  13   1       20.27       16.71     94.17 o 
   9  13   1       21.65       45.88     79.13 o 
  -6  14   1       37.46       42.94     82.01 o 
  -5  14   1       95.90       48.24     79.29 o 
  -4  14   1      348.05      282.16     67.97 o 
  -3  14   1      603.11      563.15     69.90 o 
  -2  14   1       14.68       42.53     75.45 o 
  -1  14   1       13.20        2.56     72.04 o 
   0  14   1        0.38       12.03     70.12 o 
   1  14   1      449.71      442.56     67.34 o 
   2  14   1      275.37      288.69     77.79 o 
   3  14   1       23.56       16.71     71.98 o 
   4  14   1        4.53       13.98     73.31 o 
   5  14   1       73.76       78.01     74.21 o 
   6  14   1       68.95       54.42     73.09 o 
 -20   0   2     1460.13     1494.41    100.34 o 
 -18   0   2     2103.07     2375.95    100.40 o 
 -16   0   2      495.96      542.66    100.63 o 
 -14   0   2     5680.52     5503.06    116.48 o 
 -12   0   2     2544.89     2932.88    104.48 o 
 -10   0   2        5.31       10.78     75.79 o 
  -8   0   2     8554.77     8454.68    167.39 o 
  -6   0   2    60679.34    62965.14    760.54 o 
  -4   0   2    29018.91    29761.42    279.84 o 
  -2   0   2   332055.47   318579.63   8450.22 o 
   0   0   2     1659.20     1805.49    220.03 o 
   2   0   2    91350.36   100204.10    599.43 o 
   4   0   2    46839.59    51482.43    660.87 o 
   6   0   2     7835.77     7921.46    172.46 o 
   8   0   2     3609.36     3624.51     99.46 o 
  10   0   2     3473.48     4039.23     99.74 o 
  12   0   2     2232.25     2019.74     99.42 o 
  14   0   2     5012.05     4915.27    137.47 o 
  16   0   2     1007.54      984.98    105.31 o 
  18   0   2     2375.27     2354.26     98.22 o 
  20   0   2     1177.03     1053.50     98.55 o 
 -20   1   2       62.29      104.78     84.99 o 
 -19   1   2      353.70      362.70     66.59 o 
 -18   1   2      630.49      694.57     79.21 o 
 -17   1   2     1249.31     1337.57     78.54 o 
 -16   1   2      477.62      551.20     63.02 o 
 -15   1   2      985.25     1102.83     70.77 o 
 -14   1   2     2745.99     2672.36     74.13 o 
 -13   1   2       16.27       31.91     64.68 o 
 -12   1   2    11984.13    11882.51    103.06 o 
 -11   1   2     8419.04     8158.29     82.58 o 
 -10   1   2      773.87      668.86     56.52 o 
  -9   1   2     1808.72     1523.56     61.65 o 
  -8   1   2     5215.34     4167.79     88.19 o 
  -7   1   2      109.59      223.79     53.37 o 
  -6   1   2       42.20      102.74     54.83 o 
  -5   1   2     3202.97     3170.40     75.85 o 
  -4   1   2    16003.61    17762.30    134.76 o 
  -3   1   2     5221.68     5923.55    104.40 o 
  -2   1   2     4505.56     4940.09    111.18 o 
  -1   1   2      683.26      786.15     83.16 o 
   0   1   2    71575.16    77054.20    563.43 o 
   1   1   2       29.35       69.60     87.14 o 
   2   1   2     1717.60     1757.34    107.81 o 
   3   1   2     8250.04     8551.93    154.04 o 
   4   1   2     3456.55     3937.92    123.01 o 
   5   1   2    38441.84    40560.02    254.60 o 
   6   1   2    29722.66    30776.49    346.57 o 
   7   1   2      699.02      940.90     71.79 o 
   8   1   2    10438.94    10355.12    143.48 o 
   9   1   2     2185.90     2331.48     69.26 o 
  10   1   2     1103.02     1129.65     61.55 o 
  11   1   2     8937.76     8646.77     91.63 o 
  12   1   2     2104.03     2013.68     66.14 o 
  13   1   2       70.91      156.97     60.95 o 
  14   1   2      342.13      316.96     69.00 o 
  15   1   2       13.23       57.91     60.80 o 
  16   1   2     1551.07     1483.67     76.38 o 
  17   1   2     1216.53     1314.98     65.68 o 
  18   1   2       34.50       18.47     76.57 o 
  19   1   2      207.92      258.83     67.81 o 
  20   1   2       97.47      117.47     75.57 o 
 -20   2   2        2.08       75.29     85.64 o 
 -19   2   2      272.29      263.88     70.18 o 
 -18   2   2      104.70      185.46     68.08 o 
 -17   2   2      892.37     1019.08     69.76 o 
 -16   2   2     2467.72     2411.96     66.94 o 
 -15   2   2      357.68      336.99     59.28 o 
 -14   2   2      718.03      824.22     65.87 o 
 -13   2   2     3376.43     3058.86     68.74 o 
 -12   2   2     2474.67     2364.55     73.56 o 
 -11   2   2      115.17      141.22     72.13 o 
 -10   2   2    14883.87    14544.18    127.37 o 
  -9   2   2     5700.76     6388.11     75.04 o 
  -8   2   2      129.60      148.12     56.14 o 
  -7   2   2      339.55      254.45     57.63 o 
  -6   2   2     7700.61     7477.61     91.59 o 
  -5   2   2    38171.92    39091.98    297.17 o 
  -4   2   2       40.72       71.20     74.13 o 
  -3   2   2     5799.05     6307.19    110.90 o 
  -2   2   2     3949.77     3957.47    108.25 o 
  -1   2   2     4572.04     5132.65    111.36 o 
   0   2   2      224.15      311.17     93.23 o 
   1   2   2     6096.08     6768.65    125.64 o 
   2   2   2      289.49      349.27     97.87 o 
   3   2   2     5215.70     5894.19    141.91 o 
   4   2   2      101.42      111.76     76.19 o 
   5   2   2    30851.73    31749.29    196.72 o 
   6   2   2      106.84       51.67     63.51 o 
   7   2   2     1010.89     1023.79     74.28 o 
   8   2   2     7365.99     7782.55     99.30 o 
   9   2   2     3895.32     3448.87     69.29 o 
  10   2   2    12287.93    11956.01     99.10 o 
  11   2   2      290.48      365.10     78.74 o 
  12   2   2     5314.94     5265.21     82.99 o 
  13   2   2       70.95       55.37     53.70 o 
  14   2   2       98.74       99.99     63.58 o 
  15   2   2      201.76      299.43     72.66 o 
  16   2   2     3227.66     3199.20     78.65 o 
  17   2   2      281.55      328.57     67.38 o 
  18   2   2        2.11       19.28     74.43 o 
  19   2   2       22.42       68.89     72.51 o 
  20   2   2      290.26      268.08     77.40 o 
 -20   3   2      319.63      283.10     78.25 o 
 -19   3   2      490.31      482.50     72.13 o 
 -18   3   2      193.86      216.61     79.46 o 
 -17   3   2      324.61      364.18     72.21 o 
 -16   3   2       39.01      106.70     71.41 o 
 -15   3   2      964.50      965.87     64.03 o 
 -14   3   2        3.96       22.14     66.27 o 
 -13   3   2      110.68      109.08     66.17 o 
 -12   3   2       88.58      129.64     67.14 o 
 -11   3   2       15.21        0.69     65.49 o 
 -10   3   2      656.73      728.04     65.86 o 
  -9   3   2      179.28      178.65     59.93 o 
  -8   3   2     8897.91     9466.21     92.16 o 
  -7   3   2    10071.15     9391.84    103.26 o 
  -6   3   2     6051.37     6642.90     87.16 o 
  -5   3   2      157.21      270.39     60.42 o 
  -4   3   2       82.86       52.36     60.83 o 
  -3   3   2    10079.82    10190.20    108.88 o 
  -2   3   2       62.66       93.72     76.63 o 
  -1   3   2     6224.07     6508.38    108.23 o 
   0   3   2      508.34      481.05     71.84 o 
   1   3   2      429.47      507.05     85.43 o 
   2   3   2     1759.28     1797.11     91.74 o 
   3   3   2      415.16      317.86     76.09 o 
   4   3   2      413.19      546.98     78.21 o 
   5   3   2     1427.10     1539.62     79.86 o 
   6   3   2     2542.34     2842.40     81.95 o 
   7   3   2     8451.22     8334.67    104.77 o 
   8   3   2      379.27      392.58     66.37 o 
   9   3   2      530.27      567.27     66.85 o 
  10   3   2      968.07      948.33     62.78 o 
  11   3   2      668.49      652.31     67.55 o 
  12   3   2       27.36       27.23     65.29 o 
  13   3   2      913.93      819.25     73.62 o 
  14   3   2      592.22      563.79     65.12 o 
  15   3   2      346.84      372.02     69.66 o 
  16   3   2      397.72      465.49     70.47 o 
  17   3   2       10.91       59.46     72.28 o 
  18   3   2       33.00        9.89     64.80 o 
  19   3   2      767.20      801.48     70.92 o 
  20   3   2      260.56      222.19     79.42 o 
 -19   4   2       33.45       65.82     87.33 o 
 -18   4   2      115.45      158.41     65.59 o 
 -17   4   2      231.82      275.08     70.42 o 
 -16   4   2      387.93      418.73     75.62 o 
 -15   4   2        3.70      -15.20     78.83 o 
 -14   4   2      294.04      259.62     60.92 o 
 -13   4   2      378.01      434.99     60.19 o 
 -12   4   2        2.34       46.09     57.13 o 
 -11   4   2     1575.51     1650.62     70.84 o 
 -10   4   2      390.41      389.16     59.54 o 
  -9   4   2     3082.43     3055.74     69.11 o 
  -8   4   2     1125.82     1158.66     58.69 o 
  -7   4   2       90.01       52.38     62.02 o 
  -6   4   2      728.81      997.23     68.03 o 
  -5   4   2     1486.36     1418.18     70.99 o 
  -4   4   2      452.02      492.23     63.13 o 
  -3   4   2     1137.45     1240.18     66.53 o 
  -2   4   2        8.60       11.66     61.28 o 
  -1   4   2      808.04      734.82     67.52 o 
   0   4   2      573.60      651.91     76.53 o 
   1   4   2     7029.11     6878.71    110.95 o 
   2   4   2       77.24       91.44     55.74 o 
   3   4   2     6981.24     7008.75     99.27 o 
   4   4   2       10.02       25.97     60.31 o 
   5   4   2      172.08       49.20     79.59 o 
   6   4   2      726.29      791.54     81.04 o 
   7   4   2      271.21      278.87     78.00 o 
   8   4   2        1.56       11.60     69.32 o 
   9   4   2     6077.79     6210.51     97.63 o 
  10   4   2      230.86      305.40     61.77 o 
  11   4   2       10.27       35.26     67.46 o 
  12   4   2       42.05       55.24     66.67 o 
  13   4   2      302.27      344.44     61.78 o 
  14   4   2      965.56      943.60     59.64 o 
  15   4   2      137.76      154.00     76.42 o 
  16   4   2       16.86       29.37     64.25 o 
  17   4   2      115.91      135.15     63.03 o 
  18   4   2      235.44      192.29     75.38 o 
  19   4   2        3.12      -13.73     68.78 o 
 -19   5   2       60.80       15.44     79.82 o 
 -18   5   2       26.52       91.46     84.77 o 
 -17   5   2        1.44       36.03     69.47 o 
 -16   5   2        4.30       49.14     78.06 o 
 -15   5   2       48.64      112.44     74.08 o 
 -14   5   2       40.25       52.08     60.71 o 
 -13   5   2       95.13      116.79     60.64 o 
 -12   5   2       16.10       40.50     59.15 o 
 -11   5   2       42.19       53.95     58.87 o 
 -10   5   2       24.25       60.68     59.50 o 
  -9   5   2      434.45      435.61     57.39 o 
  -8   5   2      133.95      122.69     49.49 o 
  -7   5   2      243.68      247.72     64.26 o 
  -6   5   2       11.41       79.80     62.88 o 
  -5   5   2       98.09      133.70     59.39 o 
  -4   5   2      116.24      159.19     57.57 o 
  -3   5   2      218.60      189.38     63.27 o 
  -2   5   2      160.42      104.61     66.61 o 
  -1   5   2       46.30       48.02     62.92 o 
   0   5   2       56.91      132.76     75.22 o 
   1   5   2       14.33       42.28     53.42 o 
   2   5   2        6.44       15.60     63.02 o 
   3   5   2      106.17      157.48     58.29 o 
   4   5   2        2.26        9.67     68.96 o 
   5   5   2      560.16      695.37     75.88 o 
   6   5   2      302.16      376.94     71.78 o 
   7   5   2      727.77      790.04     71.27 o 
   8   5   2      342.25      319.42     69.34 o 
   9   5   2        7.61       -4.30     67.77 o 
  10   5   2      106.41      129.66     79.86 o 
  11   5   2      409.79      434.81     65.57 o 
  12   5   2      745.02      703.12     62.09 o 
  13   5   2       47.71       27.95     64.21 o 
  14   5   2        6.13       41.98     72.26 o 
  15   5   2       28.75       55.89     67.70 o 
  16   5   2       34.08       29.29     77.45 o 
  17   5   2        5.90       38.41     73.33 o 
  18   5   2       68.01       66.73     81.83 o 
  19   5   2        2.38      -63.88     87.84 o 
 -18   6   2       19.96        3.50     92.46 o 
 -17   6   2        1.06       39.94     73.35 o 
 -16   6   2        0.09       34.22     68.77 o 
 -15   6   2       20.31       24.47     70.64 o 
 -14   6   2        7.59      -32.07     58.52 o 
 -13   6   2        5.32        5.32     66.12 o 
 -12   6   2        0.01      -14.91     66.05 o 
 -11   6   2      134.53      167.28     64.24 o 
 -10   6   2       67.93      112.45     61.93 o 
  -9   6   2      231.98      279.82     67.06 o 
  -8   6   2        2.86       43.47     57.68 o 
  -7   6   2       93.30      132.33     56.41 o 
  -6   6   2       59.98       43.95     63.89 o 
  -5   6   2      197.32      266.73     59.93 o 
  -4   6   2        2.54       49.14     56.57 o 
  -3   6   2      162.50      276.41     67.62 o 
  -2   6   2       20.73       65.62     75.80 o 
  -1   6   2       11.47       24.17     74.47 o 
   0   6   2       98.33      141.00     64.42 o 
   1   6   2        0.12       24.23     66.96 o 
   2   6   2        0.08       39.18     59.52 o 
   3   6   2        0.96       37.58     59.02 o 
   4   6   2       18.89        1.09     57.75 o 
   5   6   2        1.70       23.62     63.09 o 
   6   6   2       32.15       15.36     69.24 o 
   7   6   2        6.59        7.68     68.68 o 
   8   6   2      148.83      132.48     54.87 o 
   9   6   2      369.12      423.78     81.16 o 
  10   6   2       46.30       68.20     76.17 o 
  11   6   2      279.24      285.46     63.52 o 
  12   6   2      121.32       92.33     68.98 o 
  13   6   2       17.91       59.44     65.55 o 
  14   6   2      159.42      118.70     66.52 o 
  15   6   2       98.12      124.86     65.56 o 
  16   6   2       29.30       50.64     66.37 o 
  17   6   2       36.71       56.60     81.39 o 
  18   6   2       20.35       65.67     93.95 o 
 -18   7   2       44.26      138.28     87.55 o 
 -17   7   2        5.44      -24.03     75.97 o 
 -16   7   2       80.88      132.57     79.93 o 
 -15   7   2        1.63       24.28     73.37 o 
 -14   7   2      204.15      234.22     72.78 o 
 -13   7   2       26.15       53.95     63.79 o 
 -12   7   2      226.55      248.74     59.48 o 
 -11   7   2       31.89       37.54     72.61 o 
 -10   7   2       62.25       50.47     53.04 o 
  -9   7   2      187.59      165.22     60.66 o 
  -8   7   2     1610.71     1595.31     60.61 o 
  -7   7   2     1125.68     1167.37     70.22 o 
  -6   7   2       37.77       34.54     57.66 o 
  -5   7   2        0.69       39.73     62.64 o 
  -4   7   2      833.12      881.72     60.32 o 
  -3   7   2     1907.73     1827.29     74.24 o 
  -2   7   2      128.42      155.18     56.50 o 
  -1   7   2      631.26      451.92     58.78 o 
   0   7   2      471.40      470.11     62.93 o 
   1   7   2      934.95     1074.28     61.46 o 
   2   7   2      419.79      521.81     63.51 o 
   3   7   2     1126.43     1048.82     57.34 o 
   4   7   2     1352.76     1386.55     65.50 o 
   5   7   2      748.53      689.38     57.37 o 
   6   7   2      139.01      116.64     72.72 o 
   7   7   2      321.71      387.18     74.05 o 
   8   7   2      309.70      243.05     67.28 o 
   9   7   2        5.03       25.12     61.71 o 
  10   7   2      332.83      298.36     59.88 o 
  11   7   2       10.60      -25.06     60.28 o 
  12   7   2      171.87      213.57     58.69 o 
  13   7   2       78.73       -8.29     72.80 o 
  14   7   2        8.04       40.14     74.34 o 
  15   7   2      157.96      172.10     77.50 o 
  16   7   2      303.75      384.59     81.06 o 
  17   7   2        2.40       42.33     84.04 o 
  18   7   2       19.24      132.47    108.13 o 
 -17   8   2       13.81       -5.71    107.29 o 
 -16   8   2      782.12      837.76     93.04 o 
 -15   8   2      126.47      202.99     98.29 o 
 -14   8   2      423.06      391.17     73.84 o 
 -13   8   2       87.25      125.60     69.91 o 
 -12   8   2     1812.35     1720.88     77.48 o 
 -11   8   2      126.67      119.74     70.94 o 
 -10   8   2     2832.26     2871.22     78.06 o 
  -9   8   2       54.66       39.49     62.60 o 
  -8   8   2       21.11       71.23     62.01 o 
  -7   8   2       46.42      -31.85     70.02 o 
  -6   8   2     5948.53     5914.64     87.39 o 
  -5   8   2      153.96      162.53     68.88 o 
  -4   8   2      234.06      260.09     64.93 o 
  -3   8   2       50.17       76.99     58.88 o 
  -2   8   2        7.50       58.64     61.99 o 
  -1   8   2      173.25      203.03     61.39 o 
   0   8   2       82.21      103.24     54.18 o 
   1   8   2      854.92      775.16     62.19 o 
   2   8   2       60.29       45.73     55.19 o 
   3   8   2      629.78      620.76     60.36 o 
   4   8   2       76.38       47.77     58.45 o 
   5   8   2       96.97      100.09     61.61 o 
   6   8   2     3334.57     3470.65     84.14 o 
   7   8   2     1156.26     1121.81     76.16 o 
   8   8   2       24.61       -2.88     66.94 o 
   9   8   2      386.43      325.86     57.03 o 
  10   8   2     2616.77     2524.27     64.06 o 
  11   8   2      509.82      495.35     67.10 o 
  12   8   2      644.72      671.42     70.15 o 
  13   8   2      213.53      217.78     70.04 o 
  14   8   2      354.19      351.54     85.10 o 
  15   8   2      354.15      436.37     75.67 o 
  16   8   2      415.39      435.29     79.38 o 
  17   8   2       25.70       48.73     94.86 o 
 -16   9   2      394.96      385.68     98.10 o 
 -15   9   2      147.82      171.44     78.23 o 
 -14   9   2      385.00      349.26     99.45 o 
 -13   9   2      131.93      185.15     74.53 o 
 -12   9   2      420.07      404.54     76.57 o 
 -11   9   2      417.79      433.44     65.40 o 
 -10   9   2      868.26      813.73     72.93 o 
  -9   9   2       14.57        3.30     59.33 o 
  -8   9   2     2235.81     2221.07     80.04 o 
  -7   9   2     1290.64     1204.35     74.63 o 
  -6   9   2      368.70      406.26     72.98 o 
  -5   9   2      437.04      407.26     59.66 o 
  -4   9   2     1786.80     1856.43     66.14 o 
  -3   9   2     1894.29     1763.19     68.05 o 
  -2   9   2      542.49      553.38     60.51 o 
  -1   9   2     4285.52     4031.73     71.89 o 
   0   9   2     1010.67     1060.44     64.19 o 
   1   9   2       52.20       84.20     64.34 o 
   2   9   2        8.64       45.03     58.87 o 
   3   9   2     2994.11     3009.65     75.59 o 
   4   9   2       16.32       43.56     58.39 o 
   5   9   2      354.89      338.78     64.17 o 
   6   9   2     3302.38     3251.24     81.26 o 
   7   9   2      261.05      199.20     64.45 o 
   8   9   2      605.04      615.44     70.96 o 
   9   9   2     1245.64     1041.04     72.92 o 
  10   9   2     1205.46     1173.70     65.46 o 
  11   9   2       19.61       36.59     68.36 o 
  12   9   2      187.11      160.07     67.00 o 
  13   9   2     1022.93     1065.88     68.93 o 
  14   9   2      684.37      668.09     68.74 o 
  15   9   2        8.62       67.70     84.83 o 
  16   9   2      723.83      703.33     98.60 o 
 -15  10   2      118.71      154.79     80.47 o 
 -14  10   2      944.76      876.25     81.47 o 
 -13  10   2      593.51      589.97     67.93 o 
 -12  10   2      318.86      339.48     65.05 o 
 -11  10   2      161.10      141.98     75.67 o 
 -10  10   2      137.75      182.44     69.24 o 
  -9  10   2       57.58      108.79     66.24 o 
  -8  10   2      687.95      700.00     66.37 o 
  -7  10   2     3545.46     3307.63     76.88 o 
  -6  10   2     1840.92     1871.47     68.40 o 
  -5  10   2     1365.95     1260.69     64.96 o 
  -4  10   2      382.85      335.31     63.11 o 
  -3  10   2        6.06       36.92     54.32 o 
  -2  10   2     5037.56     5097.60     72.48 o 
  -1  10   2      501.13      374.79     59.44 o 
   0  10   2      312.98      393.64     63.10 o 
   1  10   2        5.21       -4.58     63.17 o 
   2  10   2     2542.68     2702.42     67.13 o 
   3  10   2      172.91      171.32     62.77 o 
   4  10   2     3113.85     3238.20     72.96 o 
   5  10   2     1785.25     1651.88     69.90 o 
   6  10   2      443.77      538.52     64.73 o 
   7  10   2     2891.52     2828.20     72.09 o 
   8  10   2     2830.58     2545.26     73.43 o 
   9  10   2      839.87      847.56     66.54 o 
  10  10   2        3.00        5.32     62.05 o 
  11  10   2      242.46      295.74     67.36 o 
  12  10   2       17.98       42.86     67.07 o 
  13  10   2      411.13      352.83     72.92 o 
  14  10   2     1173.08     1215.60     83.32 o 
  15  10   2      272.84      235.58    154.41 o 
 -13  11   2      327.41      387.16     95.87 o 
 -12  11   2      506.33      586.85     76.85 o 
 -11  11   2     1458.23     1413.30     79.76 o 
 -10  11   2      475.36      517.14     73.18 o 
  -9  11   2     1331.40     1259.10     69.69 o 
  -8  11   2      820.49      844.31     73.95 o 
  -7  11   2     1555.55     1488.16     66.95 o 
  -6  11   2       40.73       68.34     60.74 o 
  -5  11   2     3378.33     3217.69     69.22 o 
  -4  11   2     2330.88     2311.06     70.04 o 
  -3  11   2       28.21       28.53     68.37 o 
  -2  11   2       14.94       37.75     59.69 o 
  -1  11   2      797.03      777.79     64.73 o 
   0  11   2     1160.87     1258.54     64.81 o 
   1  11   2       69.99       80.94     65.39 o 
   2  11   2       13.92       68.64     65.89 o 
   3  11   2       32.75       55.12     62.27 o 
   4  11   2      154.91      159.13     65.52 o 
   5  11   2     3700.47     3716.15     78.11 o 
   6  11   2        1.23       57.67     64.23 o 
   7  11   2     4062.18     4138.92     79.55 o 
   8  11   2      198.29      240.77     70.78 o 
   9  11   2      640.81      729.25     69.53 o 
  10  11   2      836.72      746.96     70.10 o 
  11  11   2     1941.05     1846.13     82.15 o 
  12  11   2     1177.01     1299.98     87.10 o 
  13  11   2      342.46      342.81     95.57 o 
 -12  12   2        1.49       70.71    149.90 o 
 -11  12   2      357.50      290.92     86.83 o 
 -10  12   2      119.26       73.96     83.62 o 
  -9  12   2     1070.97     1093.84     91.71 o 
  -8  12   2      313.52      352.99     68.13 o 
  -7  12   2      208.97      215.50     64.23 o 
  -6  12   2      238.28      344.51     71.75 o 
  -5  12   2      731.37      775.79     68.66 o 
  -4  12   2       17.82       76.87     66.27 o 
  -3  12   2      273.32      275.42     70.65 o 
  -2  12   2       39.84       98.68     66.99 o 
  -1  12   2      870.68      851.55     67.49 o 
   0  12   2      297.79      326.51     69.45 o 
   1  12   2     1500.22     1625.21     70.12 o 
   2  12   2      345.46      360.68     72.38 o 
   3  12   2      489.27      472.55     70.32 o 
   4  12   2      789.98      817.70     71.39 o 
   5  12   2      576.74      649.87     64.87 o 
   6  12   2      311.01      372.32     69.64 o 
   7  12   2       37.02       59.73     67.98 o 
   8  12   2      205.93      264.90     82.14 o 
   9  12   2     1425.57     1407.73     79.69 o 
  10  12   2      214.16      323.28     83.75 o 
  11  12   2       88.75      110.59     79.16 o 
  -9  13   2        0.22       -5.61     86.35 o 
  -8  13   2        6.16      -21.39     93.92 o 
  -7  13   2      478.65      476.71     80.74 o 
  -6  13   2      120.86      119.48     70.60 o 
  -5  13   2       21.11       89.15     65.69 o 
  -4  13   2        0.37       45.69     69.09 o 
  -3  13   2     1424.76     1506.29     71.83 o 
  -2  13   2        0.47       47.08     66.32 o 
  -1  13   2     1697.35     1780.09     73.59 o 
   0  13   2       91.52      107.87     69.16 o 
   1  13   2     1155.51     1264.01     72.29 o 
   2  13   2       52.13       47.12     63.33 o 
   3  13   2     1493.46     1709.57     75.67 o 
   4  13   2        3.87       38.11     64.38 o 
   5  13   2      579.99      586.66     77.17 o 
   6  13   2       88.56      102.56     65.50 o 
   7  13   2      519.67      579.49     72.17 o 
   8  13   2        0.27      -57.81     84.84 o 
   9  13   2       12.11       72.87     75.42 o 
  -6  14   2      374.49      378.54     78.68 o 
  -5  14   2      272.48      292.22     79.29 o 
  -4  14   2      419.16      412.45     74.01 o 
  -3  14   2      252.69      228.58     72.53 o 
  -2  14   2       54.30      102.10     68.74 o 
  -1  14   2      252.11      289.22     66.17 o 
   0  14   2       57.90       66.76     75.42 o 
   1  14   2      148.68      113.05     69.62 o 
   2  14   2      214.72      220.21     67.49 o 
   3  14   2      306.52      322.22     78.25 o 
   4  14   2      198.53      212.41     78.95 o 
   5  14   2      166.77      209.34     77.64 o 
   6  14   2      234.48      232.33     94.91 o 
 -19   0   3       87.36      135.25    114.52 o 
 -17   0   3        0.28      -28.41    101.74 o 
 -15   0   3       58.54       32.31     96.25 o 
 -13   0   3      122.29      148.20     81.95 o 
 -11   0   3       82.50      100.34     88.97 o 
  -9   0   3       35.08       48.39     75.54 o 
  -7   0   3        7.80       15.18     66.90 o 
  -5   0   3       10.75       22.64     78.33 o 
  -3   0   3      176.98      210.59    100.90 o 
  -1   0   3        1.60        8.17    119.26 o 
   1   0   3      809.68      913.65    185.99 o 
   3   0   3        2.59        3.79    116.79 o 
   5   0   3      435.13      402.99     97.23 o 
   7   0   3      159.71      157.59    103.73 o 
   9   0   3      177.42      227.29     86.49 o 
  11   0   3       14.11       20.99     88.36 o 
  13   0   3      168.31      147.20     97.90 o 
  15   0   3       22.00       -1.88     83.31 o 
  17   0   3      262.78      255.43     91.94 o 
  19   0   3        5.55       77.30    100.05 o 
 -20   1   3       23.15      -22.93     79.45 o 
 -19   1   3        4.02        3.05     76.38 o 
 -18   1   3      199.28      219.62     78.38 o 
 -17   1   3      245.55      271.25     73.37 o 
 -16   1   3       55.24       53.35     56.81 o 
 -15   1   3        0.14       -6.39     58.79 o 
 -14   1   3      461.97      523.42     62.96 o 
 -13   1   3      118.11      117.27     62.62 o 
 -12   1   3        9.55       -3.27     60.84 o 
 -11   1   3      869.75      818.34     58.86 o 
 -10   1   3       31.76       63.44     57.80 o 
  -9   1   3      114.77      104.09     51.94 o 
  -8   1   3      395.63      415.39     65.10 o 
  -7   1   3        0.18        9.90     54.38 o 
  -6   1   3      411.31      380.58     58.44 o 
  -5   1   3      495.20      478.32     63.10 o 
  -4   1   3     3965.73     4194.21     84.25 o 
  -3   1   3      289.75      323.06     71.41 o 
  -2   1   3     1940.03     2171.73     87.68 o 
  -1   1   3      191.10      239.99     77.62 o 
   0   1   3      531.48      593.39     88.39 o 
   1   1   3       22.86       99.94     79.43 o 
   2   1   3     1376.74     1505.38     92.79 o 
   3   1   3      500.04      615.55     89.83 o 
   4   1   3       62.14       68.33     74.23 o 
   5   1   3      659.11      617.15     81.26 o 
   6   1   3        9.77       35.58     75.69 o 
   7   1   3     2484.04     2557.26     93.54 o 
   8   1   3     2313.57     2367.14     88.55 o 
   9   1   3     3236.81     3391.26     79.75 o 
  10   1   3       71.37       96.82     56.93 o 
  11   1   3       76.87       42.99     54.49 o 
  12   1   3      293.07      311.61     60.26 o 
  13   1   3        0.47       20.93     62.86 o 
  14   1   3       60.13       63.59     64.51 o 
  15   1   3      124.46      125.79     59.66 o 
  16   1   3      160.01      171.91     64.17 o 
  17   1   3        0.20       18.12     60.99 o 
  18   1   3       40.17      105.07     74.00 o 
  19   1   3        9.33       23.35     70.93 o 
  20   1   3      106.85       98.44     70.32 o 
 -20   2   3        2.20      -27.23     87.75 o 
 -19   2   3      312.32      286.91     83.50 o 
 -18   2   3      647.51      753.03     70.73 o 
 -17   2   3      330.40      424.05     72.94 o 
 -16   2   3     1186.55     1262.56     71.13 o 
 -15   2   3      640.12      602.36     61.59 o 
 -14   2   3      171.91      130.24     58.60 o 
 -13   2   3      314.11      243.18     61.08 o 
 -12   2   3     1639.52     1625.77     63.24 o 
 -11   2   3        4.35       15.98     77.02 o 
 -10   2   3     3259.69     3245.42     65.88 o 
  -9   2   3      897.19     1115.56     54.48 o 
  -8   2   3       31.76       -8.42     58.79 o 
  -7   2   3      280.82      301.89     57.20 o 
  -6   2   3    12468.34    12647.33    120.31 o 
  -5   2   3     4888.19     5036.18     83.23 o 
  -4   2   3     1721.82     1863.95     65.85 o 
  -3   2   3      881.96      921.05     74.76 o 
  -2   2   3     1920.93     1944.11     89.38 o 
  -1   2   3     8966.09     9318.54    122.49 o 
   0   2   3     1299.08     1364.65     89.97 o 
   1   2   3      293.98      289.53     86.91 o 
   2   2   3      841.90      867.43     91.85 o 
   3   2   3     1072.22     1078.13     95.99 o 
   4   2   3     4348.63     4457.55    101.33 o 
   5   2   3     4763.70     4930.69     99.29 o 
   6   2   3      518.06      386.32     66.74 o 
   7   2   3     1627.50     1609.33     65.54 o 
   8   2   3      241.96      292.39     67.82 o 
   9   2   3      879.64      861.98     67.33 o 
  10   2   3     4107.98     4137.48     89.10 o 
  11   2   3      649.03      631.10     80.13 o 
  12   2   3     1123.25     1128.01     64.96 o 
  13   2   3      159.55      151.64     63.98 o 
  14   2   3     1174.94     1228.75     63.70 o 
  15   2   3      215.12      202.66     57.73 o 
  16   2   3      721.78      762.71     58.89 o 
  17   2   3      144.94      194.87     65.27 o 
  18   2   3       61.86       56.69     70.89 o 
  19   2   3      260.02      271.72     75.45 o 
  20   2   3       17.21       24.22     71.25 o 
 -20   3   3        0.22       11.65     71.21 o 
 -19   3   3      604.82      574.27     72.81 o 
 -18   3   3      252.19      316.50     74.83 o 
 -17   3   3       68.30       72.05     71.49 o 
 -16   3   3      194.08      187.01     71.59 o 
 -15   3   3     1347.89     1334.67     69.43 o 
 -14   3   3       26.73       67.49     67.25 o 
 -13   3   3     1330.66     1317.89     73.92 o 
 -12   3   3       98.38      115.33     65.68 o 
 -11   3   3      250.54      307.13     52.47 o 
 -10   3   3     1367.99     1342.91     60.08 o 
  -9   3   3        9.04        9.05     54.38 o 
  -8   3   3     7199.17     7421.88     79.43 o 
  -7   3   3     5762.17     5430.31     76.88 o 
  -6   3   3     3826.81     3922.98     75.84 o 
  -5   3   3     5005.92     5028.80     84.75 o 
  -4   3   3     5183.25     5804.12     90.10 o 
  -3   3   3    15156.42    14891.10    151.47 o 
  -2   3   3     2387.43     2431.30     85.74 o 
  -1   3   3      938.26      923.58     80.82 o 
   0   3   3     2939.39     2682.14     91.50 o 
   1   3   3    10175.14    10056.06    119.71 o 
   2   3   3     5457.27     5635.02    110.46 o 
   3   3   3     1671.34     1700.35     88.89 o 
   4   3   3      823.20      992.53     78.43 o 
   5   3   3       26.20      108.44     58.46 o 
   6   3   3      135.99      227.28     68.63 o 
   7   3   3     7211.52     7315.85    100.98 o 
   8   3   3      218.58      248.13     61.21 o 
   9   3   3     1235.99     1196.20     69.33 o 
  10   3   3     3273.12     3222.29     77.07 o 
  11   3   3      940.66     1015.96     64.98 o 
  12   3   3      837.09      782.00     67.48 o 
  13   3   3      409.99      449.12     73.40 o 
  14   3   3      293.43      265.44     54.83 o 
  15   3   3      161.24      157.76     56.41 o 
  16   3   3      744.93      819.40     62.03 o 
  17   3   3      716.91      750.94     75.07 o 
  18   3   3        2.14       44.73     70.53 o 
  19   3   3      649.27      659.37     72.81 o 
  20   3   3       54.87       85.01    104.60 o 
 -19   4   3      383.49      316.10     85.38 o 
 -18   4   3      163.36      236.52     73.90 o 
 -17   4   3     1221.29     1162.63     76.81 o 
 -16   4   3      393.69      316.58     63.03 o 
 -15   4   3     1780.75     1790.89     85.39 o 
 -14   4   3      204.79      192.85     70.00 o 
 -13   4   3     2477.27     2560.62     64.70 o 
 -12   4   3     5742.67     5304.94     86.58 o 
 -11   4   3        1.06        0.74     52.65 o 
 -10   4   3     1836.02     1874.68     62.41 o 
  -9   4   3     3627.41     3643.04     73.08 o 
  -8   4   3     4080.33     4018.50     72.55 o 
  -7   4   3      778.51     1072.39     61.71 o 
  -6   4   3       80.87       32.54     51.35 o 
  -5   4   3    14325.69    13443.99    107.63 o 
  -4   4   3     6151.70     6606.97     86.60 o 
  -3   4   3    39467.32    41304.02    382.54 o 
  -2   4   3     1014.24      858.23     63.80 o 
  -1   4   3    24714.90    24176.62    142.76 o 
   0   4   3     3219.91     3407.72     78.67 o 
   1   4   3    19691.30    19887.38    142.09 o 
   2   4   3     1093.05     1057.55     67.18 o 
   3   4   3    17252.27    17170.62    131.52 o 
   4   4   3     2955.18     2804.58     82.50 o 
   5   4   3     7512.54     8366.11    101.47 o 
   6   4   3     1870.69     2012.09     68.42 o 
   7   4   3      130.38       65.90     62.21 o 
   8   4   3     1367.94     1508.20     73.12 o 
   9   4   3     9315.13     9520.48    106.74 o 
  10   4   3     4743.77     4778.88     84.64 o 
  11   4   3     4373.40     4391.39     76.60 o 
  12   4   3       23.91       21.31     62.52 o 
  13   4   3     3266.19     3226.81     67.78 o 
  14   4   3     2255.30     2081.37     60.32 o 
  15   4   3      364.36      404.83     77.21 o 
  16   4   3      306.06      373.36     68.55 o 
  17   4   3      314.43      334.15     67.45 o 
  18   4   3      386.15      402.72     74.40 o 
  19   4   3      416.07      373.27     70.27 o 
 -19   5   3       29.04      104.86     75.04 o 
 -18   5   3      307.04      285.64     77.02 o 
 -17   5   3      891.77      912.90     79.10 o 
 -16   5   3        0.91       21.73     69.60 o 
 -15   5   3     1952.07     2081.07     71.04 o 
 -14   5   3     1436.42     1434.36     65.92 o 
 -13   5   3      674.86      729.10     72.32 o 
 -12   5   3      387.83      384.08     71.11 o 
 -11   5   3     2761.91     2666.25     68.58 o 
 -10   5   3     2710.09     2507.39     71.60 o 
  -9   5   3      207.44      217.92     64.79 o 
  -8   5   3     2804.67     2731.62     68.02 o 
  -7   5   3    12895.97    13045.36     98.46 o 
  -6   5   3      215.10      366.26     55.46 o 
  -5   5   3     3342.79     3369.66     72.91 o 
  -4   5   3      233.21      399.25     61.53 o 
  -3   5   3    15866.14    16509.45    154.54 o 
  -2   5   3     1020.81     1263.84     55.87 o 
  -1   5   3      539.49      665.15     61.00 o 
   0   5   3     4717.46     4329.92     85.30 o 
   1   5   3     8394.97     7881.69    100.02 o 
   2   5   3      378.74      349.12     54.97 o 
   3   5   3     4819.19     4580.24     85.25 o 
   4   5   3      232.17      188.29     56.49 o 
   5   5   3    10874.66    10175.99     97.91 o 
   6   5   3       13.29        5.19     68.20 o 
   7   5   3     2269.79     2210.53     68.63 o 
   8   5   3     3515.32     3518.45     73.99 o 
   9   5   3     5890.29     5443.42    100.08 o 
  10   5   3        3.28       25.64     71.23 o 
  11   5   3     8617.28     8625.40    139.66 o 
  12   5   3       79.36      118.24     53.34 o 
  13   5   3     2266.25     2153.05     61.52 o 
  14   5   3      368.99      348.73     63.47 o 
  15   5   3     2343.76     2489.17     69.30 o 
  16   5   3       14.96       31.79     84.87 o 
  17   5   3        3.24        2.46     74.13 o 
  18   5   3       13.42       63.89     68.66 o 
  19   5   3       18.88      110.42     89.75 o 
 -18   6   3      376.74      321.44    114.18 o 
 -17   6   3      202.25      272.57     83.34 o 
 -16   6   3     1179.98     1199.96     73.47 o 
 -15   6   3       93.64      151.85     66.62 o 
 -14   6   3      107.34      149.05     68.39 o 
 -13   6   3      375.98      430.94     67.71 o 
 -12   6   3      132.20       98.75     66.10 o 
 -11   6   3     1187.88     1195.31     62.57 o 
 -10   6   3      197.53      151.46     61.17 o 
  -9   6   3     3237.58     3095.05     74.38 o 
  -8   6   3     4730.64     4479.98     75.31 o 
  -7   6   3        0.36       20.10     59.83 o 
  -6   6   3     1881.67     1661.88     64.55 o 
  -5   6   3    25168.13    25293.49    227.73 o 
  -4   6   3     6275.33     5917.64     81.63 o 
  -3   6   3     1562.89     1723.66     64.25 o 
  -2   6   3     5404.61     6137.18     81.72 o 
  -1   6   3    14280.19    14505.75    127.24 o 
   0   6   3     3373.72     3894.06     77.78 o 
   1   6   3     1714.77     1788.16     66.99 o 
   2   6   3    11641.91    11606.95     98.35 o 
   3   6   3     6339.49     5821.59     82.01 o 
   4   6   3     2467.47     2552.46     76.02 o 
   5   6   3      462.29      486.22     65.03 o 
   6   6   3     8642.03     8315.64     95.73 o 
   7   6   3     1995.61     1678.66     62.89 o 
   8   6   3      421.93      407.64     62.82 o 
   9   6   3      204.59      192.70     72.93 o 
  10   6   3     1725.47     1801.50     80.41 o 
  11   6   3     1335.52     1420.32     74.01 o 
  12   6   3        7.05       33.18     60.35 o 
  13   6   3      967.85      951.84     72.40 o 
  14   6   3      946.44      956.39     62.42 o 
  15   6   3     2651.46     2650.01     68.27 o 
  16   6   3      347.65      356.06     62.09 o 
  17   6   3      399.96      416.25     71.80 o 
  18   6   3     1170.99     1218.19     97.85 o 
 -18   7   3     1871.80     1674.67     98.13 o 
 -17   7   3       37.93       50.81     73.39 o 
 -16   7   3      180.90      174.36     78.94 o 
 -15   7   3       46.98       48.05     59.84 o 
 -14   7   3     1855.16     1876.11     77.72 o 
 -13   7   3      547.47      597.39     76.90 o 
 -12   7   3       46.38       99.71     68.16 o 
 -11   7   3       77.97       48.64     55.51 o 
 -10   7   3     2910.90     2938.25     77.67 o 
  -9   7   3      121.18      113.37     67.90 o 
  -8   7   3      160.63      236.97     61.41 o 
  -7   7   3     2397.85     2471.09     66.25 o 
  -6   7   3     3161.07     2987.71     65.42 o 
  -5   7   3     4614.23     4258.45     83.36 o 
  -4   7   3     3481.93     3568.39     70.97 o 
  -3   7   3    10842.35    10047.24     94.28 o 
  -2   7   3     4737.92     4468.63     80.90 o 
  -1   7   3      624.02      663.05     63.01 o 
   0   7   3     5589.20     5213.84     78.83 o 
   1   7   3    15257.13    14621.97    144.66 o 
   2   7   3      184.77      331.21     53.98 o 
   3   7   3     1716.47     1445.87     63.76 o 
   4   7   3     6944.77     7095.66     81.49 o 
   5   7   3      221.27      240.70     58.24 o 
   6   7   3      903.97     1071.52     69.87 o 
   7   7   3       20.71      -24.80     71.20 o 
   8   7   3        4.48       26.48     67.37 o 
   9   7   3      980.21     1000.69     65.75 o 
  10   7   3     2178.57     1902.62     70.77 o 
  11   7   3      326.30      283.25     57.72 o 
  12   7   3      335.54      367.24     61.01 o 
  13   7   3      277.96      332.43     67.64 o 
  14   7   3       78.49      162.75     69.75 o 
  15   7   3      128.17      137.87     71.57 o 
  16   7   3     2196.58     2165.38     78.10 o 
  17   7   3     3058.96     2813.26     94.49 o 
 -17   8   3      157.28      255.21    105.46 o 
 -16   8   3      164.60      185.44    100.30 o 
 -15   8   3        9.89       42.81     85.37 o 
 -14   8   3        5.12       17.81     75.23 o 
 -13   8   3      114.39      158.16     68.52 o 
 -12   8   3     7809.90     7422.71    123.96 o 
 -11   8   3      197.95      260.90     66.81 o 
 -10   8   3      733.02      800.87     63.52 o 
  -9   8   3      764.29      844.69     71.91 o 
  -8   8   3     3746.05     3810.90     77.46 o 
  -7   8   3      758.51      740.52     63.42 o 
  -6   8   3     6003.13     5715.09     95.55 o 
  -5   8   3       77.79      118.10     62.08 o 
  -4   8   3      336.27      339.51     68.13 o 
  -3   8   3      336.64      243.03     64.97 o 
  -2   8   3      970.50     1051.86     65.16 o 
  -1   8   3      309.87      369.24     62.36 o 
   0   8   3      141.00      173.11     56.12 o 
   1   8   3     1749.36     1585.64     67.75 o 
   2   8   3       48.67       86.66     58.33 o 
   3   8   3      139.16       84.71     59.70 o 
   4   8   3     3870.60     3631.68     78.05 o 
   5   8   3       31.43       34.62     61.84 o 
   6   8   3      354.54      402.66     68.20 o 
   7   8   3      844.23      877.79     76.14 o 
   8   8   3      867.43      804.88     77.08 o 
   9   8   3     1433.98     1318.84     65.02 o 
  10   8   3     2792.52     2751.50     72.99 o 
  11   8   3       84.12       77.75     59.84 o 
  12   8   3       10.38       21.97     68.17 o 
  13   8   3      229.75      327.02     69.56 o 
  14   8   3     1214.25     1280.53     82.88 o 
  15   8   3        0.80        3.42     65.56 o 
  16   8   3      447.67      400.89     73.71 o 
  17   8   3      123.06       91.11     96.21 o 
 -16   9   3      115.86      123.04    105.70 o 
 -15   9   3       21.07       45.64     76.82 o 
 -14   9   3      192.74      166.38     74.35 o 
 -13   9   3        3.20       11.84     70.01 o 
 -12   9   3       27.54       19.15     70.75 o 
 -11   9   3      254.61      296.75     68.60 o 
 -10   9   3      790.78      730.46     63.64 o 
  -9   9   3      414.50      395.68     70.38 o 
  -8   9   3      676.86      667.05     70.03 o 
  -7   9   3       38.84       65.83     66.34 o 
  -6   9   3      960.07     1032.98     70.37 o 
  -5   9   3     1940.89     1806.80     71.91 o 
  -4   9   3     1119.60     1171.48     66.35 o 
  -3   9   3     1453.96     1428.08     64.39 o 
  -2   9   3        5.82       13.72     55.76 o 
  -1   9   3     1163.12     1219.48     67.74 o 
   0   9   3      702.68      780.67     62.40 o 
   1   9   3     1909.50     1842.59     69.48 o 
   2   9   3     1737.90     1833.11     71.91 o 
   3   9   3     1689.34     1641.87     63.53 o 
   4   9   3      537.03      564.68     63.64 o 
   5   9   3      108.81      127.05     64.19 o 
   6   9   3      670.82      607.84     68.95 o 
   7   9   3      185.64      170.04     68.41 o 
   8   9   3      394.04      339.62     65.26 o 
   9   9   3       54.92       81.31     77.33 o 
  10   9   3      136.84      131.44     56.79 o 
  11   9   3      143.11      125.02     74.31 o 
  12   9   3      111.24      225.25     76.92 o 
  13   9   3      128.88      126.88     64.91 o 
  14   9   3       30.28       93.59     80.41 o 
  15   9   3       23.00       60.52     78.57 o 
  16   9   3      838.11      726.24     92.16 o 
 -15  10   3       44.95       85.27    106.90 o 
 -14  10   3      151.96      163.40     83.56 o 
 -13  10   3       93.91      133.16     89.05 o 
 -12  10   3       40.62      106.66     87.28 o 
 -11  10   3       56.92      131.10     68.89 o 
 -10  10   3        0.05      -70.76     76.06 o 
  -9  10   3       50.95       60.54     73.05 o 
  -8  10   3       70.51       83.70     65.64 o 
  -7  10   3        0.97       21.88     69.63 o 
  -6  10   3      156.96      170.75     63.59 o 
  -5  10   3      226.95      228.44     59.35 o 
  -4  10   3      672.41      653.42     63.11 o 
  -3  10   3       54.81       55.62     57.10 o 
  -2  10   3      522.38      535.83     62.63 o 
  -1  10   3       20.22       35.46     56.96 o 
   0  10   3      638.65      697.82     56.09 o 
   1  10   3      124.80      110.67     67.61 o 
   2  10   3      602.47      587.07     62.34 o 
   3  10   3      366.90      327.89     69.01 o 
   4  10   3       26.50       46.08     63.72 o 
   5  10   3        4.74       28.76     61.78 o 
   6  10   3       55.58      108.44     63.87 o 
   7  10   3      130.20      112.40     66.69 o 
   8  10   3      274.22      248.26     66.29 o 
   9  10   3       91.73      168.56     81.30 o 
  10  10   3        2.65      -36.54     69.67 o 
  11  10   3      208.13      256.02     71.74 o 
  12  10   3      139.43      218.26     80.78 o 
  13  10   3       91.68       99.89     66.77 o 
  14  10   3      158.67      186.44     80.13 o 
 -13  11   3       48.72       99.97     85.13 o 
 -12  11   3       23.41        9.33     62.63 o 
 -11  11   3        7.08       22.59     62.89 o 
 -10  11   3        5.65      -17.73     67.68 o 
  -9  11   3        2.40        0.43     65.41 o 
  -8  11   3       34.42       61.26     65.05 o 
  -7  11   3       46.58       42.19     59.59 o 
  -6  11   3        8.90       26.45     62.32 o 
  -5  11   3        0.00       14.54     60.90 o 
  -4  11   3       57.93      107.63     63.41 o 
  -3  11   3       19.22        2.79     58.64 o 
  -2  11   3        0.70       77.23     67.76 o 
  -1  11   3        1.29       15.16     60.94 o 
   0  11   3        7.88      -37.37     62.14 o 
   1  11   3        5.47        1.08     63.25 o 
   2  11   3       57.46       43.91     60.40 o 
   3  11   3        6.22       12.16     59.72 o 
   4  11   3       13.01       13.84     60.91 o 
   5  11   3      152.94      150.50     60.73 o 
   6  11   3        9.39       36.15     70.54 o 
   7  11   3       20.84       75.65     73.87 o 
   8  11   3        7.74       -0.49     71.48 o 
   9  11   3        0.27       46.16     65.55 o 
  10  11   3       21.60       59.48     72.96 o 
  11  11   3      108.49       95.92     72.70 o 
  12  11   3       18.72       86.14     91.84 o 
  13  11   3        0.14       26.00     76.21 o 
 -11  12   3       12.32       20.41     93.83 o 
 -10  12   3        1.80       60.94     76.65 o 
  -9  12   3       44.18       21.41     81.74 o 
  -8  12   3        2.21       26.24     63.23 o 
  -7  12   3        2.54       45.14     70.67 o 
  -6  12   3        5.49       66.20     64.46 o 
  -5  12   3       51.29       61.36     73.07 o 
  -4  12   3        8.53       49.64     66.99 o 
  -3  12   3        1.05       25.37     65.58 o 
  -2  12   3        0.99        8.25     70.02 o 
  -1  12   3       83.78       85.65     71.49 o 
   0  12   3       35.62       72.18     66.14 o 
   1  12   3       20.49       50.37     64.87 o 
   2  12   3       10.55       32.77     71.88 o 
   3  12   3       37.58      -23.06     73.34 o 
   4  12   3        7.65        9.49     74.01 o 
   5  12   3        6.25       -6.11     70.98 o 
   6  12   3        6.25       19.04     68.68 o 
   7  12   3       56.49      114.68     78.98 o 
   8  12   3       34.57      139.49     87.50 o 
   9  12   3        9.58       47.02     75.83 o 
  10  12   3        8.66       48.46     77.76 o 
  11  12   3        2.63       27.55     85.73 o 
  -9  13   3      103.75       85.96     88.10 o 
  -8  13   3        0.12       11.00     75.28 o 
  -7  13   3       53.15       55.74     68.15 o 
  -6  13   3       76.55       68.20     70.02 o 
  -5  13   3       39.26       60.27     66.13 o 
  -4  13   3       12.44       24.99     67.52 o 
  -3  13   3      605.50      619.76     69.37 o 
  -2  13   3        0.25       10.28     70.56 o 
  -1  13   3       47.28       81.68     64.81 o 
   0  13   3        6.54       50.75     64.65 o 
   1  13   3      616.97      618.53     73.77 o 
   2  13   3      117.44      141.75     73.77 o 
   3  13   3      253.16      306.94     61.53 o 
   4  13   3        5.67       15.97     78.13 o 
   5  13   3       18.17       30.84     62.51 o 
   6  13   3        1.47       28.50     82.19 o 
   7  13   3      193.06      214.71     77.97 o 
   8  13   3       52.79       25.88     79.75 o 
   9  13   3        7.79       29.62     81.97 o 
  -6  14   3      598.56      572.19     77.33 o 
  -5  14   3      263.70      201.63     80.05 o 
  -4  14   3       57.56       82.61     67.90 o 
  -3  14   3       29.34        8.18     72.33 o 
  -2  14   3        6.41       94.39     70.31 o 
  -1  14   3      211.23      223.91     77.65 o 
   0  14   3      117.81       98.46     64.27 o 
   1  14   3       18.53       25.39     74.70 o 
   2  14   3        0.36        8.93     76.63 o 
   3  14   3      538.88      538.26     79.96 o 
   4  14   3      556.37      513.02     71.86 o 
   5  14   3       90.22       75.29     82.70 o 
 -20   0   4     4123.91     4376.60    152.54 o 
 -18   0   4      540.35      667.77    111.42 o 
 -16   0   4     1564.41     1552.47     93.23 o 
 -14   0   4     2106.83     2148.62    102.31 o 
 -12   0   4     5618.48     5828.88    107.92 o 
 -10   0   4      590.57      603.65     80.31 o 
  -8   0   4     1119.19      808.88     73.49 o 
  -6   0   4     1382.31     1356.58     80.49 o 
  -4   0   4    10383.86    11004.34    149.74 o 
  -2   0   4     7679.55     8284.56    191.98 o 
   0   0   4   126297.85   125551.02   2830.26 o 
   2   0   4     4956.40     5289.24    174.50 o 
   4   0   4    24094.53    24966.13    267.55 o 
   6   0   4      459.23      479.60     92.11 o 
   8   0   4     7583.54     9155.94    136.79 o 
  10   0   4       31.78       15.24     76.28 o 
  12   0   4     3115.67     3162.31     92.13 o 
  14   0   4     3409.86     3148.42     95.53 o 
  16   0   4     7566.02     7349.49    114.30 o 
  18   0   4      247.40      248.53     98.31 o 
  20   0   4        3.16       53.01    106.38 o 
 -20   1   4      579.02      661.04     85.81 o 
 -19   1   4      476.56      498.50     76.47 o 
 -18   1   4     2023.18     2140.49     72.92 o 
 -17   1   4     2419.42     2644.04     79.47 o 
 -16   1   4      823.04      854.40     68.31 o 
 -15   1   4     1498.26     1481.90     71.53 o 
 -14   1   4     6245.02     6240.90    101.89 o 
 -13   1   4     6795.54     6439.56     87.06 o 
 -12   1   4     1063.10     1049.88     63.17 o 
 -11   1   4      599.21      619.86     54.53 o 
 -10   1   4     1060.00      997.96     60.52 o 
  -9   1   4        0.92       18.38     53.17 o 
  -8   1   4      712.21      825.62     58.32 o 
  -7   1   4       20.72      129.69     51.46 o 
  -6   1   4    17269.67    17613.13    148.91 o 
  -5   1   4     5508.92     6100.97     82.12 o 
  -4   1   4    43852.69    46349.10    482.15 o 
  -3   1   4       74.09      145.53     73.94 o 
  -2   1   4    19002.49    20619.83    233.26 o 
  -1   1   4    14374.11    15033.62    162.93 o 
   0   1   4      179.15      247.02     85.22 o 
   1   1   4       52.25       79.08     83.22 o 
   2   1   4     4050.94     4545.98    106.67 o 
   3   1   4    14106.49    15365.24    146.53 o 
   4   1   4      821.27      960.86     80.02 o 
   5   1   4     8922.87     9950.48    118.80 o 
   6   1   4     8861.62     8350.46    105.06 o 
   7   1   4    13803.68    14377.30    130.36 o 
   8   1   4     1153.62     1220.57     61.01 o 
   9   1   4    23171.11    23737.75    125.12 o 
  10   1   4    16805.93    16289.28    106.93 o 
  11   1   4      449.42      369.80     53.68 o 
  12   1   4        9.03       20.65     55.59 o 
  13   1   4      162.87      123.15     57.01 o 
  14   1   4     1295.40     1340.29     56.71 o 
  15   1   4      926.02      977.67     60.37 o 
  16   1   4      889.74      913.97     61.90 o 
  17   1   4       16.18        4.61     64.98 o 
  18   1   4      463.27      522.14     69.49 o 
  19   1   4       34.14       51.30     67.67 o 
  20   1   4      843.52      742.14     75.36 o 
 -20   2   4        0.68        7.51     80.05 o 
 -19   2   4     1471.40     1479.56     88.04 o 
 -18   2   4     1633.76     1701.84     78.12 o 
 -17   2   4       19.91       67.90     64.69 o 
 -16   2   4     1116.60     1126.13     72.01 o 
 -15   2   4     2701.35     2689.64     71.34 o 
 -14   2   4      163.88      207.93     61.84 o 
 -13   2   4        8.75        2.23     55.07 o 
 -12   2   4     8935.96     8726.55    121.36 o 
 -11   2   4       62.61       -9.42     73.33 o 
 -10   2   4        0.25        3.63     50.62 o 
  -9   2   4       92.22      143.65     55.36 o 
  -8   2   4     1028.49      907.51     60.46 o 
  -7   2   4     1777.28     1476.27     54.61 o 
  -6   2   4    45011.46    46608.30    356.91 o 
  -5   2   4      308.70      440.17     57.66 o 
  -4   2   4    11311.02    12092.67    135.21 o 
  -3   2   4     1762.78     1826.07     78.63 o 
  -2   2   4     2489.48     2620.17     83.94 o 
  -1   2   4    10856.39    11168.50    128.81 o 
   0   2   4    18725.83    19367.25    160.76 o 
   1   2   4     4871.33     4632.42    108.35 o 
   2   2   4     8652.63     9014.46    125.24 o 
   3   2   4    43232.26    44923.11    405.14 o 
   4   2   4    30812.29    31760.28    223.36 o 
   5   2   4     3248.25     3615.62     87.46 o 
   6   2   4        3.08       -4.67     57.30 o 
   7   2   4     1565.59     1385.73     62.29 o 
   8   2   4    12460.70    12247.00     99.88 o 
   9   2   4       48.27       85.80     54.98 o 
  10   2   4     4096.77     4260.95     83.03 o 
  11   2   4     1252.48     1222.46     67.67 o 
  12   2   4      265.25      325.92     50.17 o 
  13   2   4        3.32      -14.32     57.61 o 
  14   2   4     2323.74     2318.13     65.18 o 
  15   2   4      185.99      255.98     62.35 o 
  16   2   4      126.05      140.59     62.87 o 
  17   2   4      323.58      353.03     68.49 o 
  18   2   4      250.63      198.14     70.61 o 
  19   2   4      306.20      306.22     74.46 o 
  20   2   4      464.91      478.55     81.48 o 
 -20   3   4      461.88      409.51     81.90 o 
 -19   3   4      101.31       15.78     71.91 o 
 -18   3   4       31.32       47.12     71.89 o 
 -17   3   4      669.48      690.23     79.94 o 
 -16   3   4        9.93       70.56     66.10 o 
 -15   3   4      181.59      140.96     65.19 o 
 -14   3   4       18.48       68.95     70.39 o 
 -13   3   4     1716.50     1630.88     71.49 o 
 -12   3   4       82.30      119.47     53.68 o 
 -11   3   4       46.33       45.24     61.82 o 
 -10   3   4      779.21      801.81     61.40 o 
  -9   3   4      290.06      207.20     52.36 o 
  -8   3   4      738.58      779.55     57.62 o 
  -7   3   4       22.26       76.16     57.82 o 
  -6   3   4      266.26      225.16     63.51 o 
  -5   3   4     6004.83     5438.41     76.40 o 
  -4   3   4     9231.93     9907.42    101.38 o 
  -3   3   4     1683.83     1467.43     63.17 o 
  -2   3   4       53.39       47.58     60.75 o 
  -1   3   4     1749.01     1652.72     76.50 o 
   0   3   4     2431.67     2506.94     78.10 o 
   1   3   4    19949.90    19241.32    139.65 o 
   2   3   4     4201.89     4006.20     88.26 o 
   3   3   4     1777.84     1674.16     82.18 o 
   4   3   4     1327.16     1344.26     73.75 o 
   5   3   4     3067.55     2987.05     84.26 o 
   6   3   4      710.94      572.11     66.29 o 
   7   3   4     1390.30     1266.88     66.71 o 
   8   3   4      518.71      619.76     64.64 o 
   9   3   4     1022.83     1124.77     66.55 o 
  10   3   4      362.64      355.28     59.11 o 
  11   3   4        6.67       56.03     58.59 o 
  12   3   4       54.66       83.84     56.45 o 
  13   3   4      190.37      238.10     66.60 o 
  14   3   4      514.11      570.38     59.81 o 
  15   3   4       14.15       24.31     59.39 o 
  16   3   4      248.23      287.66     62.31 o 
  17   3   4      768.99      852.26     67.15 o 
  18   3   4      273.74      264.17     79.16 o 
  19   3   4      170.15      175.55     69.27 o 
 -19   4   4      202.86      186.15     73.27 o 
 -18   4   4       14.87       39.32     71.05 o 
 -17   4   4        8.82        5.76     76.14 o 
 -16   4   4       13.57       17.17     69.53 o 
 -15   4   4      788.68      795.20     84.41 o 
 -14   4   4      217.51      239.32     64.40 o 
 -13   4   4     1029.23      965.92     70.12 o 
 -12   4   4     2218.65     2007.13     63.59 o 
 -11   4   4     1102.03     1109.44     60.10 o 
 -10   4   4        3.93       47.02     63.01 o 
  -9   4   4        0.84       -2.71     53.59 o 
  -8   4   4      114.74      130.73     55.46 o 
  -7   4   4       42.10      -11.05     59.57 o 
  -6   4   4      884.06      829.91     61.95 o 
  -5   4   4      604.22      575.48     60.72 o 
  -4   4   4      145.02      151.60     55.72 o 
  -3   4   4     8925.51     8894.35    108.77 o 
  -2   4   4       39.30       78.25     58.77 o 
  -1   4   4     7153.73     7037.80     92.71 o 
   0   4   4     1794.52     1516.79     67.92 o 
   1   4   4      200.08      224.53     61.20 o 
   2   4   4     1996.90     1890.58     75.90 o 
   3   4   4      296.72      267.27     59.66 o 
   4   4   4     3560.62     3491.73     85.72 o 
   5   4   4     3808.61     3843.19     79.11 o 
   6   4   4        4.26      -61.47     62.23 o 
   7   4   4      827.01      835.20     72.04 o 
   8   4   4      412.58      453.58     63.64 o 
   9   4   4       36.50       38.74     61.11 o 
  10   4   4     3736.04     3520.48     73.52 o 
  11   4   4     2428.34     2401.55     70.37 o 
  12   4   4      700.68      655.01     60.00 o 
  13   4   4      366.85      318.39     62.87 o 
  14   4   4       12.00       38.01     57.80 o 
  15   4   4       38.46       51.17     78.44 o 
  16   4   4      322.19      316.90     65.12 o 
  17   4   4       81.05      178.12     67.95 o 
  18   4   4       98.15      128.17     75.04 o 
  19   4   4      168.66      176.68     73.91 o 
 -19   5   4       40.14       65.75     76.89 o 
 -18   5   4        0.66       18.60     71.61 o 
 -17   5   4       69.88      118.44     89.75 o 
 -16   5   4       34.79       77.15     77.34 o 
 -15   5   4       32.62       50.14     72.10 o 
 -14   5   4      133.27      135.24     65.85 o 
 -13   5   4      285.18      315.00     72.82 o 
 -12   5   4        1.21        8.40     56.82 o 
 -11   5   4      203.92      208.82     61.37 o 
 -10   5   4      261.76      242.84     49.82 o 
  -9   5   4      118.54      100.98     53.97 o 
  -8   5   4        1.37      -11.16     53.58 o 
  -7   5   4      476.18      419.97     55.05 o 
  -6   5   4        5.11       18.76     56.10 o 
  -5   5   4       64.02       28.80     51.77 o 
  -4   5   4       26.40       49.13     61.40 o 
  -3   5   4       49.03       78.28     52.40 o 
  -2   5   4        0.04       23.92     58.24 o 
  -1   5   4        6.47       -1.95     57.13 o 
   0   5   4      327.07      336.21     57.40 o 
   1   5   4      528.87      646.20     62.33 o 
   2   5   4       14.43       16.24     56.74 o 
   3   5   4      988.44      878.62     65.32 o 
   4   5   4       79.41       79.61     70.92 o 
   5   5   4      136.03       64.29     70.56 o 
   6   5   4       44.72       71.93     58.49 o 
   7   5   4      408.18      372.88     70.94 o 
   8   5   4       67.63       35.54     64.66 o 
   9   5   4      773.83      746.10     73.89 o 
  10   5   4      161.51      187.86     73.21 o 
  11   5   4       17.98       22.86     77.11 o 
  12   5   4      983.36     1005.45     72.37 o 
  13   5   4      176.75      182.60     59.43 o 
  14   5   4       22.30      -32.01     67.98 o 
  15   5   4       23.32       72.25     60.37 o 
  16   5   4        1.02      -15.72     96.18 o 
  17   5   4        2.62       14.50     69.88 o 
  18   5   4       29.18       64.11     85.38 o 
  19   5   4       59.75      121.54     89.68 o 
 -18   6   4       11.14      111.95    131.16 o 
 -17   6   4       19.52      -33.20     76.18 o 
 -16   6   4        9.65        7.96     67.34 o 
 -15   6   4       30.42       22.69     70.62 o 
 -14   6   4        5.80        9.98     59.11 o 
 -13   6   4       11.93       49.78     62.36 o 
 -12   6   4        5.22      -18.39     61.98 o 
 -11   6   4       67.76       71.87     61.20 o 
 -10   6   4       50.55       91.47     57.79 o 
  -9   6   4       96.09       67.54     53.40 o 
  -8   6   4       80.73      122.96     54.18 o 
  -7   6   4      166.28      183.14     63.51 o 
  -6   6   4       12.99       43.66     57.16 o 
  -5   6   4      106.42      102.50     60.16 o 
  -4   6   4      154.71      209.07     59.45 o 
  -3   6   4        1.29        5.01     61.07 o 
  -2   6   4       50.82       74.28     50.09 o 
  -1   6   4       63.38      126.88     54.88 o 
   0   6   4       20.73       75.44     61.34 o 
   1   6   4       12.01        7.54     56.09 o 
   2   6   4        1.25       21.83     63.62 o 
   3   6   4       44.14       91.33     63.35 o 
   4   6   4       74.55       73.38     61.10 o 
   5   6   4      185.14      173.20     64.49 o 
   6   6   4       71.26       92.68     69.18 o 
   7   6   4       37.99       87.31     64.74 o 
   8   6   4       10.45       35.03     64.87 o 
   9   6   4      187.55      195.88     66.92 o 
  10   6   4      380.87      397.91     77.73 o 
  11   6   4        6.96       -5.48     69.19 o 
  12   6   4       12.94       -2.49     76.51 o 
  13   6   4       34.79       81.39     60.59 o 
  14   6   4      119.54      155.40     67.71 o 
  15   6   4       65.13      110.88     70.20 o 
  16   6   4      118.65      148.85     78.81 o 
  17   6   4       33.14       73.66    101.79 o 
  18   6   4        0.18      -16.45     95.86 o 
 -18   7   4      163.53      194.50     77.75 o 
 -17   7   4        3.68      -10.60     73.70 o 
 -16   7   4      104.73       86.95     77.78 o 
 -15   7   4        0.46       -5.85     72.67 o 
 -14   7   4      210.57      201.76     73.27 o 
 -13   7   4      151.54      208.09     61.50 o 
 -12   7   4       94.64       81.96     61.70 o 
 -11   7   4       18.09       36.06     69.70 o 
 -10   7   4      166.53      193.63     63.23 o 
  -9   7   4      115.63      140.23     57.89 o 
  -8   7   4      898.93      863.49     64.12 o 
  -7   7   4       97.22      145.77     61.19 o 
  -6   7   4      435.91      456.89     61.65 o 
  -5   7   4     1238.79     1341.93     65.89 o 
  -4   7   4        0.35       30.98     61.32 o 
  -3   7   4      212.42      232.58     54.20 o 
  -2   7   4      843.72      750.55     62.70 o 
  -1   7   4      289.45      285.05     57.16 o 
   0   7   4      383.83      389.44     61.41 o 
   1   7   4      878.95      931.47     63.63 o 
   2   7   4      420.66      320.87     61.81 o 
   3   7   4       23.33       64.75     58.12 o 
   4   7   4       63.06       74.21     64.90 o 
   5   7   4       82.60       26.87     71.16 o 
   6   7   4      515.67      637.12     64.16 o 
   7   7   4        0.07       23.07     55.87 o 
   8   7   4      249.66      244.56     74.45 o 
   9   7   4      131.36      146.36     63.51 o 
  10   7   4      123.17      131.16     68.64 o 
  11   7   4       84.62      121.36     77.44 o 
  12   7   4        1.45      -13.99     71.78 o 
  13   7   4        1.72       16.68     74.29 o 
  14   7   4       46.49       52.72     74.52 o 
  15   7   4       18.99       39.57     72.51 o 
  16   7   4        3.14       -1.55     82.54 o 
  17   7   4      335.26      383.71     80.00 o 
 -17   8   4      130.22      132.95    104.53 o 
 -16   8   4       34.74       89.54     82.07 o 
 -15   8   4       88.53      146.89     86.59 o 
 -14   8   4      809.17      840.01     76.58 o 
 -13   8   4        2.54       22.01     73.24 o 
 -12   8   4     2969.69     2775.36     77.16 o 
 -11   8   4      155.79      140.27     66.51 o 
 -10   8   4      711.13      641.56     66.62 o 
  -9   8   4      970.10      819.71     66.40 o 
  -8   8   4     3158.06     3276.98     73.08 o 
  -7   8   4      144.36      141.42     62.84 o 
  -6   8   4      106.19      143.49     61.19 o 
  -5   8   4      432.14      554.82     56.60 o 
  -4   8   4        2.86       41.42     64.25 o 
  -3   8   4      353.27      309.36     59.76 o 
  -2   8   4      688.50      735.92     64.47 o 
  -1   8   4     1906.77     1929.72     69.10 o 
   0   8   4       35.28      105.54     54.60 o 
   1   8   4       15.84       10.97     57.49 o 
   2   8   4        0.41       13.94     50.78 o 
   3   8   4      288.88      280.80     61.98 o 
   4   8   4     3889.82     3635.47     71.29 o 
   5   8   4       87.82      106.32     70.44 o 
   6   8   4     1152.70     1107.85     71.45 o 
   7   8   4       48.98       85.25     59.27 o 
   8   8   4     1569.13     1538.37     77.89 o 
   9   8   4      807.36      835.32     67.97 o 
  10   8   4      584.80      657.02     80.04 o 
  11   8   4       20.45       -3.71     62.96 o 
  12   8   4      533.36      637.82     69.71 o 
  13   8   4      142.25      163.34     72.25 o 
  14   8   4      690.85      652.22     76.04 o 
  15   8   4        0.68      -15.35     80.24 o 
  16   8   4      107.64      110.63     84.52 o 
 -16   9   4       74.97       59.72     87.27 o 
 -15   9   4      146.78      171.27     83.64 o 
 -14   9   4      437.61      489.36     88.66 o 
 -13   9   4       25.67       35.66     77.77 o 
 -12   9   4      321.02      259.29     66.51 o 
 -11   9   4      177.59      240.68     62.95 o 
 -10   9   4     1824.48     1710.85     74.02 o 
  -9   9   4     1109.89      991.95     65.83 o 
  -8   9   4        0.52       -0.68     66.98 o 
  -7   9   4     3034.27     2707.61     74.72 o 
  -6   9   4     2305.67     2354.83     73.95 o 
  -5   9   4     3105.11     3053.47     75.39 o 
  -4   9   4      644.07      631.96     63.47 o 
  -3   9   4     1013.51     1055.49     59.36 o 
  -2   9   4      723.56      746.35     71.00 o 
  -1   9   4      231.99      210.32     64.11 o 
   0   9   4       21.48       49.98     60.03 o 
   1   9   4     8688.45     8555.41     89.98 o 
   2   9   4     5184.02     5260.96     74.24 o 
   3   9   4       14.39       27.40     66.49 o 
   4   9   4     1311.50     1303.44     63.77 o 
   5   9   4      178.36      143.90     70.28 o 
   6   9   4      181.52      236.57     74.23 o 
   7   9   4        6.13      -15.20     58.05 o 
   8   9   4      612.68      610.90     62.46 o 
   9   9   4        4.78       14.07     72.23 o 
  10   9   4      268.72      317.53     66.58 o 
  11   9   4      292.43      291.73     65.56 o 
  12   9   4      360.50      414.27     67.89 o 
  13   9   4        7.95        3.41     81.32 o 
  14   9   4      390.56      454.45     77.53 o 
  15   9   4      786.06      751.42     75.76 o 
 -15  10   4      129.13      165.42     96.59 o 
 -14  10   4        0.54       23.91     93.34 o 
 -13  10   4      392.71      364.38     89.31 o 
 -12  10   4      168.40      232.53     81.04 o 
 -11  10   4      696.91      727.76     78.63 o 
 -10  10   4       83.10      182.68     68.41 o 
  -9  10   4      200.07      192.33     71.67 o 
  -8  10   4      670.64      628.08     62.21 o 
  -7  10   4     3156.41     2953.22     77.38 o 
  -6  10   4      245.53      263.43     74.41 o 
  -5  10   4      265.12      262.76     67.74 o 
  -4  10   4     6942.69     6966.08     94.28 o 
  -3  10   4       47.06       73.15     61.58 o 
  -2  10   4       24.93       35.12     60.50 o 
  -1  10   4     1486.38     1390.57     69.81 o 
   0  10   4     4579.27     4470.24     73.18 o 
   1  10   4       12.70       57.77     59.71 o 
   2  10   4     1277.02     1204.15     71.34 o 
   3  10   4     6436.31     6235.30     84.92 o 
   4  10   4      189.76      196.23     61.43 o 
   5  10   4     1125.42     1171.24     69.11 o 
   6  10   4      568.58      536.75     73.25 o 
   7  10   4       40.28       66.78     66.01 o 
   8  10   4       46.17       42.07     72.15 o 
   9  10   4       11.37       41.69     73.56 o 
  10  10   4        1.24      -27.44     76.29 o 
  11  10   4     1766.25     1870.88     72.50 o 
  12  10   4      399.51      404.90     83.81 o 
  13  10   4        0.55       59.65     71.33 o 
  14  10   4       16.96       51.95     95.19 o 
 -13  11   4     2983.73     2773.16    103.24 o 
 -12  11   4      206.42      210.29     76.74 o 
 -11  11   4      970.77      950.32     77.55 o 
 -10  11   4     1067.76     1226.62     70.69 o 
  -9  11   4     1045.66     1029.45     72.07 o 
  -8  11   4      667.55      656.52     74.23 o 
  -7  11   4     2411.59     2278.63     70.46 o 
  -6  11   4     1521.57     1456.17     70.13 o 
  -5  11   4     1007.74      944.11     64.72 o 
  -4  11   4       24.69       -1.40     61.74 o 
  -3  11   4      396.06      402.86     60.56 o 
  -2  11   4      582.30      653.26     67.39 o 
  -1  11   4      183.04      242.75     59.93 o 
   0  11   4      538.94      586.29     64.19 o 
   1  11   4     2007.16     1884.41     64.63 o 
   2  11   4     1066.72     1123.94     63.71 o 
   3  11   4     3736.52     3680.74     80.65 o 
   4  11   4      441.58      405.90     62.99 o 
   5  11   4     3041.31     3073.98     70.41 o 
   6  11   4      421.80      400.14     82.54 o 
   7  11   4      400.24      333.45     77.23 o 
   8  11   4      167.89      234.82     78.85 o 
   9  11   4     2226.51     2484.90     96.06 o 
  10  11   4      549.56      584.04     66.71 o 
  11  11   4      179.42      198.61     76.81 o 
  12  11   4        4.62       17.52     73.32 o 
  13  11   4      582.78      487.61     88.94 o 
 -11  12   4     1359.23     1510.56     90.83 o 
 -10  12   4      266.86      322.31     85.26 o 
  -9  12   4      383.84      304.36     79.02 o 
  -8  12   4      195.82      260.96     79.24 o 
  -7  12   4     1364.82     1290.84     78.77 o 
  -6  12   4     1167.40     1119.21     70.83 o 
  -5  12   4      104.77      121.39     64.32 o 
  -4  12   4        3.02       38.42     62.64 o 
  -3  12   4     1095.10     1105.77     72.91 o 
  -2  12   4       22.74       44.30     69.49 o 
  -1  12   4     1660.10     1801.48     70.21 o 
   0  12   4       21.26       59.27     65.75 o 
   1  12   4      198.46      226.80     64.01 o 
   2  12   4       44.41       76.95     55.31 o 
   3  12   4     3157.82     3449.72     83.25 o 
   4  12   4      502.48      584.57     63.75 o 
   5  12   4       77.44       43.05     68.08 o 
   6  12   4       14.85        4.08     76.28 o 
   7  12   4     1423.06     1543.07     91.00 o 
   8  12   4      486.56      540.59     71.07 o 
   9  12   4        2.77       20.02     76.19 o 
  10  12   4        2.77       14.01     85.44 o 
  11  12   4      257.48      219.00     82.17 o 
  -9  13   4     1382.87     1148.16     77.81 o 
  -8  13   4        1.02       25.94     75.80 o 
  -7  13   4       14.42       19.72     76.20 o 
  -6  13   4        0.20       -1.27     78.16 o 
  -5  13   4     1251.65     1148.51     71.33 o 
  -4  13   4        0.33       43.72     71.71 o 
  -3  13   4     1605.32     1723.73     74.57 o 
  -2  13   4       19.50        3.37     73.69 o 
  -1  13   4      371.05      400.92     75.24 o 
   0  13   4       16.64       26.46     75.58 o 
   1  13   4     2293.98     2382.20     73.72 o 
   2  13   4      246.13      267.02     75.97 o 
   3  13   4      102.96      182.54     78.44 o 
   4  13   4       17.31        4.82     64.53 o 
   5  13   4      970.46     1068.06     87.95 o 
   6  13   4        1.38       97.91     90.19 o 
   7  13   4      101.31      147.88     69.41 o 
   8  13   4      214.11      242.05     75.68 o 
   9  13   4       83.05      102.76     97.28 o 
  -6  14   4      543.76      529.24    103.25 o 
  -5  14   4      280.73      255.99     75.80 o 
  -4  14   4       10.69       26.07     75.13 o 
  -3  14   4      302.43      272.94     75.28 o 
  -2  14   4       28.26       35.08     70.04 o 
  -1  14   4        7.49       -7.85     78.34 o 
   0  14   4        9.37       67.62     80.86 o 
   1  14   4      304.93      273.81     69.38 o 
   2  14   4      142.98      189.00     77.23 o 
   3  14   4      128.15      141.81     66.92 o 
   4  14   4      454.27      457.17     70.77 o 
   5  14   4       11.00       11.37     78.00 o 
 -19   0   5       99.28       78.71    112.60 o 
 -17   0   5       36.30      113.60    102.99 o 
 -15   0   5        1.37       15.76     84.07 o 
 -13   0   5        0.10        3.85     82.38 o 
 -11   0   5       18.63       23.14     79.05 o 
  -9   0   5       25.73       59.20     74.36 o 
  -7   0   5       25.33       64.80     75.44 o 
  -5   0   5        9.31       54.22     84.49 o 
  -3   0   5      150.23      183.94    110.70 o 
  -1   0   5      141.35      117.78    130.62 o 
   1   0   5       81.07       99.56    165.82 o 
   3   0   5      338.69      426.55    105.28 o 
   5   0   5       15.83       23.11     97.66 o 
   7   0   5      426.89      531.11     95.85 o 
   9   0   5      358.58      336.56     89.92 o 
  11   0   5      216.12      272.00     77.49 o 
  13   0   5       88.48       87.43     81.25 o 
  15   0   5      301.06      259.09     85.00 o 
  17   0   5        0.24      135.71     94.24 o 
  19   0   5        1.92       51.27    101.08 o 
 -20   1   5      120.73      162.55     77.66 o 
 -19   1   5       19.29       10.79     73.64 o 
 -18   1   5        2.41       30.24     76.31 o 
 -17   1   5        6.19       26.92     67.58 o 
 -16   1   5       30.32       74.47     64.64 o 
 -15   1   5      346.40      346.19     65.33 o 
 -14   1   5      183.52      219.56     58.17 o 
 -13   1   5      242.78      218.21     55.72 o 
 -12   1   5      420.51      477.75     61.37 o 
 -11   1   5       86.76       51.34     56.25 o 
 -10   1   5       58.70       61.12     53.80 o 
  -9   1   5       72.72       28.92     47.67 o 
  -8   1   5      330.65      350.64     52.24 o 
  -7   1   5       28.17       -1.52     58.61 o 
  -6   1   5     1586.40     1695.04     59.81 o 
  -5   1   5       48.25       69.70     50.48 o 
  -4   1   5       19.97       39.21     58.29 o 
  -3   1   5        2.83       31.85     71.18 o 
  -2   1   5        2.69       25.39     73.73 o 
  -1   1   5     3739.92     3808.37    100.11 o 
   0   1   5      422.74      432.33     88.10 o 
   1   1   5      192.79      242.48     81.98 o 
   2   1   5       28.99       64.67     81.62 o 
   3   1   5      417.88      449.46     68.98 o 
   4   1   5      519.55      590.01     60.43 o 
   5   1   5     3521.67     3644.66     89.52 o 
   6   1   5     1843.36     1864.21     70.94 o 
   7   1   5      739.36      820.85     72.36 o 
   8   1   5      213.29      219.82     62.01 o 
   9   1   5        4.68       36.26     62.98 o 
  10   1   5     2044.35     2038.67     66.69 o 
  11   1   5      536.26      592.35     62.26 o 
  12   1   5      423.51      418.98     55.46 o 
  13   1   5      138.08      136.92     53.05 o 
  14   1   5       64.56       95.76     59.92 o 
  15   1   5       19.25       -1.44     59.78 o 
  16   1   5        1.46       -8.22     64.30 o 
  17   1   5       65.61       73.40     67.14 o 
  18   1   5       15.94       66.07     68.49 o 
  19   1   5       67.83      109.92     71.90 o 
  20   1   5       15.14       41.97     76.52 o 
 -20   2   5      110.66      193.10     80.15 o 
 -19   2   5      138.26      188.28     75.54 o 
 -18   2   5      492.87      520.59     72.48 o 
 -17   2   5      255.22      245.30     74.30 o 
 -16   2   5        7.72        2.77     66.00 o 
 -15   2   5      398.71      466.22     65.37 o 
 -14   2   5      370.02      480.81     69.76 o 
 -13   2   5      625.22      641.58     70.27 o 
 -12   2   5     4087.60     4058.41     66.94 o 
 -11   2   5      298.76      256.07     70.94 o 
 -10   2   5     3046.59     2850.91     66.37 o 
  -9   2   5       71.60       91.94     53.60 o 
  -8   2   5     2713.13     2846.05     59.37 o 
  -7   2   5      390.49      348.27     47.44 o 
  -6   2   5     3836.50     4213.29     70.64 o 
  -5   2   5     1039.15     1044.38     53.90 o 
  -4   2   5     2405.58     2313.65     71.34 o 
  -3   2   5     2282.12     2087.94     73.21 o 
  -2   2   5      204.62      147.22     70.42 o 
  -1   2   5      691.03      613.04     77.39 o 
   0   2   5    10017.76    10397.32    124.77 o 
   1   2   5       21.17        7.16     79.73 o 
   2   2   5     1166.08     1245.87     83.15 o 
   3   2   5     9671.18    10278.03    113.02 o 
   4   2   5     3286.53     3339.83     88.11 o 
   5   2   5      299.57      229.91     67.61 o 
   6   2   5     2702.64     2763.79     75.18 o 
   7   2   5        4.09       31.37     61.93 o 
   8   2   5     8281.73     8460.40     92.15 o 
   9   2   5     4656.72     4555.21     78.79 o 
  10   2   5      637.08      640.65     64.89 o 
  11   2   5        6.00        8.42     66.09 o 
  12   2   5     1730.82     1746.19     61.08 o 
  13   2   5      316.99      374.41     51.24 o 
  14   2   5       22.05       42.60     60.07 o 
  15   2   5        1.18       13.37     56.36 o 
  16   2   5        6.88      -22.64     70.08 o 
  17   2   5       72.17      110.33     62.42 o 
  18   2   5       66.06       57.25     65.04 o 
  19   2   5        2.00       30.71     68.11 o 
  20   2   5      153.62      111.03     76.64 o 
 -20   3   5      768.30      693.35     85.39 o 
 -19   3   5        0.45       10.48     72.59 o 
 -18   3   5      145.69      148.22     73.06 o 
 -17   3   5      824.33      861.60     77.72 o 
 -16   3   5      155.44      170.33     64.80 o 
 -15   3   5      262.04      300.93     65.69 o 
 -14   3   5      113.50      131.69     77.20 o 
 -13   3   5     1571.41     1527.34     60.66 o 
 -12   3   5       65.54      103.24     58.53 o 
 -11   3   5      122.92      118.85     59.99 o 
 -10   3   5     3299.15     3314.62     66.81 o 
  -9   3   5     1739.20     1672.44     56.20 o 
  -8   3   5      494.05      469.96     59.70 o 
  -7   3   5     1637.05     1480.56     63.44 o 
  -6   3   5      774.40      833.56     51.80 o 
  -5   3   5     4808.27     4369.08     72.25 o 
  -4   3   5     3107.29     3065.98     68.64 o 
  -3   3   5     2224.74     2320.72     71.07 o 
  -2   3   5     4465.40     4992.12     82.36 o 
  -1   3   5    13084.19    12118.83    111.23 o 
   0   3   5     1832.89     1922.10     70.81 o 
   1   3   5     9916.00     9702.32    106.11 o 
   2   3   5     1586.33     1393.14     72.33 o 
   3   3   5     1380.59     1127.27     68.29 o 
   4   3   5      192.17      163.48     61.47 o 
   5   3   5     9414.08     9363.67    106.23 o 
   6   3   5       40.69       17.06     57.81 o 
   7   3   5      464.63      670.58     64.47 o 
   8   3   5        3.32       36.97     63.20 o 
   9   3   5      298.20      349.58     64.12 o 
  10   3   5        0.94        2.39     58.09 o 
  11   3   5      964.68      881.44     62.02 o 
  12   3   5       71.75       62.53     65.56 o 
  13   3   5      479.35      467.78     63.20 o 
  14   3   5     1110.19     1160.10     60.21 o 
  15   3   5     1437.61     1428.75     62.26 o 
  16   3   5       21.27       77.71     66.77 o 
  17   3   5      230.18      301.60     70.61 o 
  18   3   5       64.36       43.62     79.75 o 
  19   3   5      588.62      601.41     70.97 o 
 -19   4   5      701.39      727.89     82.68 o 
 -18   4   5       98.55      162.05     83.93 o 
 -17   4   5      282.11      364.00     72.01 o 
 -16   4   5      256.27      237.63     65.86 o 
 -15   4   5     1707.11     1586.70     73.27 o 
 -14   4   5     2762.87     2783.90     72.93 o 
 -13   4   5      146.31      154.36     61.16 o 
 -12   4   5     1087.05     1037.73     65.76 o 
 -11   4   5     7349.85     7393.05     99.76 o 
 -10   4   5       82.27       88.98     56.61 o 
  -9   4   5     2235.80     2204.68     63.50 o 
  -8   4   5      129.21      116.93     54.79 o 
  -7   4   5     6176.00     5933.10     74.83 o 
  -6   4   5     5502.71     5353.90     73.40 o 
  -5   4   5     1286.96     1402.60     65.22 o 
  -4   4   5     1508.91     1637.46     64.96 o 
  -3   4   5     7430.88     7072.70     86.38 o 
  -2   4   5     1043.82     1247.81     66.43 o 
  -1   4   5     5810.61     6259.49     86.16 o 
   0   4   5    16117.37    16284.03    116.67 o 
   1   4   5    13150.65    12192.88    108.32 o 
   2   4   5    14427.20    15321.00    115.91 o 
   3   4   5      343.20      483.62     65.83 o 
   4   4   5     3313.28     3879.26     87.64 o 
   5   4   5     5795.02     5520.51     93.24 o 
   6   4   5     6228.71     6044.04     93.40 o 
   7   4   5     4230.96     4338.76     79.06 o 
   8   4   5     6224.69     6711.40     90.66 o 
   9   4   5     2133.01     2312.94     75.46 o 
  10   4   5     2991.44     2898.18     72.40 o 
  11   4   5     1102.96     1218.74     63.25 o 
  12   4   5      724.42      687.07     60.71 o 
  13   4   5     3142.11     3025.89     72.04 o 
  14   4   5      351.87      443.62     69.98 o 
  15   4   5       22.98       49.59     66.18 o 
  16   4   5      805.82      796.03     62.31 o 
  17   4   5      258.89      292.09     72.03 o 
  18   4   5      269.89      294.46     67.66 o 
  19   4   5      879.98      982.08     82.36 o 
 -19   5   5     1034.67      980.38     77.40 o 
 -18   5   5       16.13       18.03     80.95 o 
 -17   5   5      628.21      572.29     87.70 o 
 -16   5   5       83.11      107.28     83.32 o 
 -15   5   5      409.91      538.68     75.86 o 
 -14   5   5      904.07      832.44     68.66 o 
 -13   5   5     8251.94     8249.89     89.98 o 
 -12   5   5     1374.20     1288.59     61.26 o 
 -11   5   5       18.55       38.90     59.37 o 
 -10   5   5      744.70      605.54     59.12 o 
  -9   5   5     7535.90     6916.31     80.07 o 
  -8   5   5     1129.42     1229.78     63.07 o 
  -7   5   5     3721.19     3907.47     71.63 o 
  -6   5   5     1294.91     1213.70     60.56 o 
  -5   5   5     3773.27     3675.45     73.25 o 
  -4   5   5     1771.17     1639.08     62.49 o 
  -3   5   5      313.26      384.40     62.50 o 
  -2   5   5     3465.40     3896.53     76.06 o 
  -1   5   5     2130.96     1778.03     67.95 o 
   0   5   5     1176.46     1310.88     64.55 o 
   1   5   5     3042.01     3422.64     74.32 o 
   2   5   5       96.37      125.24     61.67 o 
   3   5   5    17547.17    16826.02    149.79 o 
   4   5   5     4537.27     5024.55     90.67 o 
   5   5   5      717.21      663.84     60.79 o 
   6   5   5     4159.74     4311.98     86.38 o 
   7   5   5     5393.03     4284.54     81.98 o 
   8   5   5     2057.61     2011.49     73.09 o 
   9   5   5     7500.49     7456.40     95.92 o 
  10   5   5        8.50      -11.42     55.48 o 
  11   5   5    12466.75    12185.73    167.49 o 
  12   5   5     1580.64     1607.70     73.86 o 
  13   5   5      153.96      166.92     67.83 o 
  14   5   5      604.68      620.79     66.97 o 
  15   5   5        1.52       27.31     62.59 o 
  16   5   5       90.02       73.51     97.10 o 
  17   5   5      377.65      397.69     77.37 o 
  18   5   5       24.60       51.20     85.99 o 
 -18   6   5      161.39      166.62     88.89 o 
 -17   6   5      341.52      344.00     72.98 o 
 -16   6   5      382.53      395.65     67.44 o 
 -15   6   5      338.33      329.86     70.00 o 
 -14   6   5      103.72      143.07     63.89 o 
 -13   6   5      337.49      302.12     69.84 o 
 -12   6   5      462.55      407.27     68.83 o 
 -11   6   5     1864.85     1830.54     68.08 o 
 -10   6   5     5255.79     5119.78     80.29 o 
  -9   6   5      455.80      433.12     57.94 o 
  -8   6   5     1553.48     1436.90     63.46 o 
  -7   6   5     5206.11     5170.74     74.45 o 
  -6   6   5     5494.56     5344.06     78.57 o 
  -5   6   5        0.66       42.37     55.24 o 
  -4   6   5     6367.48     5903.85     74.55 o 
  -3   6   5     4798.33     4178.72     69.89 o 
  -2   6   5      637.72      492.79     58.67 o 
  -1   6   5      547.04      473.58     58.82 o 
   0   6   5    19667.10    19275.85    267.99 o 
   1   6   5     2935.52     2701.53     75.60 o 
   2   6   5      124.20      174.77     66.90 o 
   3   6   5     2800.12     3064.05     72.10 o 
   4   6   5     9048.99     8732.80     98.86 o 
   5   6   5       94.93      193.00     71.11 o 
   6   6   5      262.32      164.14     64.08 o 
   7   6   5      250.68      367.74     65.41 o 
   8   6   5      290.58      291.57     72.58 o 
   9   6   5     7193.64     6723.24     84.78 o 
  10   6   5       23.34       32.84     76.23 o 
  11   6   5      126.05      118.86     75.49 o 
  12   6   5      320.79      336.48     77.99 o 
  13   6   5     5549.04     5629.36     85.72 o 
  14   6   5      408.23      461.38     74.43 o 
  15   6   5      336.86      402.77     78.47 o 
  16   6   5     2010.68     2002.92     92.31 o 
  17   6   5      130.09      152.37     90.41 o 
  18   6   5        1.70      -21.89     86.52 o 
 -18   7   5       47.03       61.20     84.41 o 
 -17   7   5      394.53      353.11     85.91 o 
 -16   7   5      431.37      400.08     68.75 o 
 -15   7   5      145.99      194.02     72.94 o 
 -14   7   5      283.47      297.79     71.36 o 
 -13   7   5      823.14      895.09     73.52 o 
 -12   7   5     1622.32     1607.07     62.76 o 
 -11   7   5        1.58       13.46     60.12 o 
 -10   7   5      462.62      424.12     65.41 o 
  -9   7   5      690.92      651.27     64.35 o 
  -8   7   5     8442.21     7963.43     84.06 o 
  -7   7   5     3033.66     3128.64     70.34 o 
  -6   7   5      346.06      263.07     54.83 o 
  -5   7   5     3880.27     3503.13     73.09 o 
  -4   7   5     1214.99     1325.56     60.98 o 
  -3   7   5      707.20      784.66     62.43 o 
  -2   7   5      674.61      795.23     60.53 o 
  -1   7   5     2213.76     2066.33     71.44 o 
   0   7   5      603.52      710.99     65.22 o 
   1   7   5     1869.88     1721.31     63.61 o 
   2   7   5     3208.49     3160.64     73.45 o 
   3   7   5       33.06       24.74     54.42 o 
   4   7   5     2755.43     2585.06     69.97 o 
   5   7   5      270.01      177.27     65.20 o 
   6   7   5     1688.88     1649.06     67.86 o 
   7   7   5      118.92      165.64     66.71 o 
   8   7   5      129.14      174.97     67.55 o 
   9   7   5     1090.71     1059.11     73.02 o 
  10   7   5     2376.25     2399.15     76.16 o 
  11   7   5      571.37      555.63     79.21 o 
  12   7   5      122.99       73.08     68.14 o 
  13   7   5      448.64      501.86     68.25 o 
  14   7   5     1115.23     1247.67     66.13 o 
  15   7   5     2751.56     2947.00     95.10 o 
  16   7   5      298.70      337.59     88.98 o 
  17   7   5        7.15       54.64     74.32 o 
 -17   8   5       78.78      104.85     85.02 o 
 -16   8   5      235.46      219.25     90.51 o 
 -15   8   5       23.57       77.50     84.73 o 
 -14   8   5     2285.69     2341.69     81.74 o 
 -13   8   5       60.25       59.57     70.70 o 
 -12   8   5      656.05      613.79     69.64 o 
 -11   8   5      227.66      247.71     72.23 o 
 -10   8   5     2836.42     2831.96     66.25 o 
  -9   8   5     2444.19     2122.24     63.02 o 
  -8   8   5     2175.79     2189.46     69.35 o 
  -7   8   5      489.15      479.52     58.09 o 
  -6   8   5      262.10      226.40     61.27 o 
  -5   8   5     1267.64     1303.02     64.30 o 
  -4   8   5       24.69       85.21     62.85 o 
  -3   8   5      264.97      216.91     60.56 o 
  -2   8   5       62.13       72.32     62.23 o 
  -1   8   5     2624.49     2761.65     71.83 o 
   0   8   5        4.34       16.47     61.71 o 
   1   8   5     1332.46     1356.21     67.72 o 
   2   8   5      436.29      453.99     65.62 o 
   3   8   5      276.10      319.36     62.47 o 
   4   8   5     1536.81     1509.29     60.83 o 
   5   8   5      997.75     1010.85     69.74 o 
   6   8   5     3295.72     3175.88     78.31 o 
   7   8   5       13.77       15.60     60.19 o 
   8   8   5     2343.30     2296.02     82.85 o 
   9   8   5        0.58      -12.37     61.04 o 
  10   8   5       58.07       74.12     77.60 o 
  11   8   5        1.83       36.12     65.69 o 
  12   8   5     2592.27     2744.85     83.71 o 
  13   8   5        4.69       17.71     69.11 o 
  14   8   5      346.85      453.41     88.40 o 
  15   8   5        0.33      -38.33     69.01 o 
  16   8   5      663.53      665.69     76.06 o 
 -16   9   5      199.89      207.94     85.96 o 
 -15   9   5        1.79       24.41     90.47 o 
 -14   9   5      342.15      427.89     75.97 o 
 -13   9   5      198.38      199.94     74.28 o 
 -12   9   5      450.89      503.28     72.34 o 
 -11   9   5       24.43       30.04     61.29 o 
 -10   9   5      442.48      384.50     67.41 o 
  -9   9   5       89.80      124.98     66.68 o 
  -8   9   5       74.11      117.11     69.96 o 
  -7   9   5     3490.22     3187.47     77.01 o 
  -6   9   5      560.95      548.78     64.77 o 
  -5   9   5      220.79      232.03     57.76 o 
  -4   9   5      728.21      721.91     62.90 o 
  -3   9   5        7.16       19.24     64.05 o 
  -2   9   5      513.97      482.04     70.55 o 
  -1   9   5     3881.35     3842.33     80.59 o 
   0   9   5     2326.06     2411.28     68.51 o 
   1   9   5     2974.12     3103.15     70.70 o 
   2   9   5     1900.42     1809.90     73.44 o 
   3   9   5      537.84      514.24     69.09 o 
   4   9   5        9.79      -10.23     58.72 o 
   5   9   5      111.55      115.64     65.87 o 
   6   9   5     1118.90     1133.65     79.43 o 
   7   9   5      755.34      822.63     72.66 o 
   8   9   5      132.10      157.90     65.68 o 
   9   9   5       76.82       97.50     73.32 o 
  10   9   5      705.43      702.92     75.90 o 
  11   9   5       41.26       43.76     81.98 o 
  12   9   5        0.04      -32.56     62.23 o 
  13   9   5      147.71      188.69     74.35 o 
  14   9   5      514.31      520.49     85.14 o 
  15   9   5      187.95      167.08     86.35 o 
 -15  10   5        0.07        7.01     85.38 o 
 -14  10   5        4.51       49.63     76.99 o 
 -13  10   5       26.18       10.80     69.77 o 
 -12  10   5        9.75       -1.29     73.23 o 
 -11  10   5      137.32      180.48     68.98 o 
 -10  10   5       57.82       92.58     80.12 o 
  -9  10   5        1.33        2.65     66.16 o 
  -8  10   5       57.71       68.93     69.77 o 
  -7  10   5      641.92      727.30     71.20 o 
  -6  10   5      376.38      378.50     63.89 o 
  -5  10   5       14.10       -6.31     72.78 o 
  -4  10   5      713.54      719.05     74.11 o 
  -3  10   5      391.98      448.81     63.49 o 
  -2  10   5      862.93      884.04     63.23 o 
  -1  10   5       27.94       80.21     64.89 o 
   0  10   5       58.66       67.19     62.74 o 
   1  10   5      417.80      452.43     63.28 o 
   2  10   5       88.61       94.20     63.02 o 
   3  10   5      274.00      297.20     59.24 o 
   4  10   5      277.39      267.69     58.04 o 
   5  10   5      118.09      122.49     67.94 o 
   6  10   5      244.85      211.83     70.84 o 
   7  10   5        9.50        8.95     71.63 o 
   8  10   5       41.27       37.05     68.49 o 
   9  10   5       11.69       27.46     74.95 o 
  10  10   5      254.00      249.98     78.41 o 
  11  10   5      206.36      169.29     86.29 o 
  12  10   5       12.95       10.86     80.02 o 
  13  10   5        7.67      -13.37     69.35 o 
  14  10   5      121.93      161.51     85.57 o 
 -13  11   5        4.99       31.57     95.13 o 
 -12  11   5       23.86       -1.53     83.50 o 
 -11  11   5        0.33      -60.14     77.84 o 
 -10  11   5        8.07       33.72     85.48 o 
  -9  11   5       25.81       49.58     69.79 o 
  -8  11   5       10.60       28.41     67.99 o 
  -7  11   5       19.58       31.63     78.66 o 
  -6  11   5       64.88       80.76     67.03 o 
  -5  11   5       10.48       19.18     70.21 o 
  -4  11   5       34.81       54.63     60.38 o 
  -3  11   5       10.58       76.48     66.46 o 
  -2  11   5       26.96       71.34     63.14 o 
  -1  11   5        5.99       65.80     66.65 o 
   0  11   5        0.06       62.17     62.21 o 
   1  11   5        6.23        0.84     58.40 o 
   2  11   5        6.31       37.89     68.89 o 
   3  11   5       57.28       35.69     60.92 o 
   4  11   5       88.93      124.87     67.80 o 
   5  11   5       11.16       54.53     65.46 o 
   6  11   5        3.14       47.38     79.99 o 
   7  11   5        1.93        2.36     70.73 o 
   8  11   5       18.93       13.35     85.40 o 
   9  11   5       82.46      114.02     86.72 o 
  10  11   5       17.13       39.54     79.95 o 
  11  11   5        0.01       -0.53     69.94 o 
  12  11   5       37.12       90.41     94.31 o 
  13  11   5       73.69       52.74     96.61 o 
 -11  12   5       44.21       71.80     80.50 o 
 -10  12   5        5.65       10.42     89.77 o 
  -9  12   5        0.71       16.81     78.72 o 
  -8  12   5       40.61       65.35     75.67 o 
  -7  12   5       52.26       80.73     71.37 o 
  -6  12   5       31.61       10.59     65.12 o 
  -5  12   5        0.72       16.83     66.78 o 
  -4  12   5        0.23       68.09     72.34 o 
  -3  12   5      136.37      208.87     68.29 o 
  -2  12   5       14.15       12.89     67.42 o 
  -1  12   5        3.85        6.35     58.22 o 
   0  12   5       17.82       66.04     68.62 o 
   1  12   5      143.18      194.94     67.58 o 
   2  12   5        5.38        6.76     63.81 o 
   3  12   5       38.53       47.62     60.58 o 
   4  12   5        0.15       35.33     74.71 o 
   5  12   5       38.29       75.81     72.82 o 
   6  12   5        8.50       94.40     78.01 o 
   7  12   5        4.74        6.88     74.54 o 
   8  12   5       33.04      138.26     81.95 o 
   9  12   5       12.60       28.13     82.64 o 
  10  12   5        0.27       29.47     72.78 o 
  11  12   5        0.03        9.77     88.14 o 
  -9  13   5       99.49      139.33     76.89 o 
  -8  13   5        5.57       24.76     83.53 o 
  -7  13   5       43.29        2.98     88.32 o 
  -6  13   5       21.54       17.66     84.73 o 
  -5  13   5      854.91      877.56     80.74 o 
  -4  13   5       96.01       87.07     75.35 o 
  -3  13   5       32.20       54.70     74.69 o 
  -2  13   5        0.29       47.51     68.80 o 
  -1  13   5      517.87      561.46     70.48 o 
   0  13   5       26.17       68.22     71.54 o 
   1  13   5      172.33      223.67     71.34 o 
   2  13   5       26.82       46.17     67.91 o 
   3  13   5       34.52      103.08     79.71 o 
   4  13   5       18.22       23.42     69.07 o 
   5  13   5      212.00      274.16     79.27 o 
   6  13   5       35.81       35.58     90.34 o 
   7  13   5        0.66       39.36     84.08 o 
   8  13   5        3.99        8.48     84.86 o 
   9  13   5       31.17      112.80    213.18 o 
  -5  14   5        5.14      -19.91     71.72 o 
  -4  14   5       81.24      140.98     77.00 o 
  -3  14   5      317.85      320.79     76.03 o 
  -2  14   5       97.15       75.82     74.93 o 
  -1  14   5      104.83      116.62     69.60 o 
   0  14   5       60.72       72.20     74.25 o 
   1  14   5      329.34      353.18     71.11 o 
   2  14   5      398.75      418.93     72.87 o 
   3  14   5        4.49       54.29     72.88 o 
   4  14   5       70.52       42.45     73.91 o 
   5  14   5       72.20       30.98     85.09 o 
 -20   0   6      277.80      330.35    105.46 o 
 -18   0   6     3382.48     3830.96    110.58 o 
 -16   0   6      207.65      209.59     85.99 o 
 -14   0   6     3762.31     3743.13    109.78 o 
 -12   0   6       92.16      135.11     70.92 o 
 -10   0   6     1700.36     1951.05     85.46 o 
  -8   0   6     9007.90     9477.65    112.48 o 
  -6   0   6     7330.54     7037.84    108.86 o 
  -4   0   6    10041.41    10001.74    212.29 o 
  -2   0   6    30601.09    30378.41    708.60 o 
   0   0   6     3975.48     4344.95    172.74 o 
   2   0   6    40139.16    43362.02    587.14 o 
   4   0   6     2009.67     1834.40    108.73 o 
   6   0   6     8423.04     8650.55    150.83 o 
   8   0   6     1236.84     1374.32     96.07 o 
  10   0   6    11897.53    12441.19    147.69 o 
  12   0   6       10.15       -7.17     71.04 o 
  14   0   6     9584.46     9278.43    124.49 o 
  16   0   6       40.68      104.27     88.15 o 
  18   0   6     1124.92     1196.36    104.02 o 
  20   0   6     2883.92     2728.23    136.84 o 
 -20   1   6      618.35      647.81     77.95 o 
 -19   1   6      746.37      734.51     78.19 o 
 -18   1   6      152.69      193.40     76.95 o 
 -17   1   6     1203.25     1228.52     71.25 o 
 -16   1   6     2195.49     2279.81     76.35 o 
 -15   1   6     2241.10     2288.33     75.06 o 
 -14   1   6      345.36      265.09     64.51 o 
 -13   1   6      316.21      318.51     57.64 o 
 -12   1   6     8282.23     8286.12    100.20 o 
 -11   1   6     4516.06     4353.23     67.65 o 
 -10   1   6     1204.57     1255.55     52.39 o 
  -9   1   6     7016.53     7050.53     74.10 o 
  -8   1   6    12779.80    12326.10     95.24 o 
  -7   1   6      336.38      407.63     53.45 o 
  -6   1   6     5575.24     6411.39     74.80 o 
  -5   1   6    10261.12    11449.38    109.43 o 
  -4   1   6    30636.57    31182.52    426.44 o 
  -3   1   6     1983.30     1925.22     72.23 o 
  -2   1   6      190.77      194.66     72.77 o 
  -1   1   6    51343.96    53701.76    625.04 o 
   0   1   6    65619.80    67734.01    578.78 o 
   1   1   6    11741.15    13523.01    156.33 o 
   2   1   6     3484.84     3826.37    104.14 o 
   3   1   6     3319.97     3278.57     85.98 o 
   4   1   6    14035.94    14087.26    121.99 o 
   5   1   6    10087.37    10876.26    114.20 o 
   6   1   6      140.50      107.86     70.46 o 
   7   1   6     1678.68     1638.03     79.49 o 
   8   1   6    21937.67    23048.39    186.01 o 
   9   1   6     1552.28     1492.10     65.75 o 
  10   1   6     6441.93     6258.42     87.88 o 
  11   1   6     2623.66     2730.94     65.50 o 
  12   1   6     9204.76     8984.37     83.21 o 
  13   1   6      418.19      477.69     58.38 o 
  14   1   6      368.51      449.46     61.06 o 
  15   1   6       56.89       85.84     56.39 o 
  16   1   6     1009.12     1004.92     65.83 o 
  17   1   6      382.74      422.54     71.61 o 
  18   1   6      842.95      890.23     72.48 o 
  19   1   6       33.67       88.06     73.82 o 
  20   1   6      181.51      256.62     84.96 o 
 -20   2   6      709.84      599.49     75.65 o 
 -19   2   6       99.82      144.01     71.63 o 
 -18   2   6      453.68      547.75     68.64 o 
 -17   2   6     1027.37     1095.73     76.91 o 
 -16   2   6      118.11      181.89     67.66 o 
 -15   2   6      191.74      247.38     69.20 o 
 -14   2   6     6823.60     6754.74     87.00 o 
 -13   2   6     1545.71     1448.15     66.59 o 
 -12   2   6     3067.31     3102.48     67.69 o 
 -11   2   6      618.66      489.99     61.00 o 
 -10   2   6     7963.29     7797.83     83.73 o 
  -9   2   6     5306.66     5111.29     65.49 o 
  -8   2   6     5026.59     5588.11     71.73 o 
  -7   2   6      230.03      242.15     57.17 o 
  -6   2   6     1961.29     1839.56     63.02 o 
  -5   2   6     2123.68     1955.99     64.13 o 
  -4   2   6        1.19       16.95     50.45 o 
  -3   2   6     4588.80     4620.87     80.91 o 
  -2   2   6     2061.79     2167.24     75.98 o 
  -1   2   6      450.81      668.23     68.26 o 
   0   2   6    21246.84    21851.86    181.63 o 
   1   2   6      910.98     1320.18     75.80 o 
   2   2   6     8991.35     8968.81    116.43 o 
   3   2   6      944.19     1209.61     72.36 o 
   4   2   6        6.60       18.16     60.07 o 
   5   2   6     6777.71     6446.05    104.19 o 
   6   2   6    17461.25    17459.68    134.28 o 
   7   2   6      590.17      635.68     67.11 o 
   8   2   6     5142.48     4878.30     83.76 o 
   9   2   6    11786.62    11876.65    107.38 o 
  10   2   6     3163.82     3340.83     88.20 o 
  11   2   6       61.25       38.98     60.86 o 
  12   2   6     2293.27     2315.71     69.70 o 
  13   2   6      122.15      161.39     59.01 o 
  14   2   6      335.50      372.08     61.60 o 
  15   2   6      294.70      334.40     60.97 o 
  16   2   6      443.02      476.49     70.37 o 
  17   2   6      743.31      771.09     68.96 o 
  18   2   6      596.16      615.39     73.74 o 
  19   2   6       26.58       31.67     75.77 o 
 -20   3   6      175.05      244.72     80.55 o 
 -19   3   6      173.67      209.48     77.03 o 
 -18   3   6      133.83      174.97     73.64 o 
 -17   3   6      111.63       86.47     70.92 o 
 -16   3   6      197.42      234.39     63.79 o 
 -15   3   6      466.68      379.63     70.93 o 
 -14   3   6      296.15      313.26     57.08 o 
 -13   3   6     1859.95     1703.38     70.60 o 
 -12   3   6      732.36      673.44     53.71 o 
 -11   3   6     1103.98      943.86     56.44 o 
 -10   3   6     1925.27     1968.30     61.39 o 
  -9   3   6      111.45      179.89     54.75 o 
  -8   3   6        2.78       32.44     50.40 o 
  -7   3   6     8080.94     7960.04     81.24 o 
  -6   3   6     1687.53     1718.38     55.88 o 
  -5   3   6     2292.02     2046.35     62.05 o 
  -4   3   6       38.88       98.43     53.74 o 
  -3   3   6     6434.19     6248.16     80.62 o 
  -2   3   6     7419.86     7553.35     90.50 o 
  -1   3   6    13971.56    13154.03    110.71 o 
   0   3   6      381.54      306.89     58.40 o 
   1   3   6      364.36      382.82     64.08 o 
   2   3   6      396.89      329.50     55.74 o 
   3   3   6     1154.53     1014.59     59.98 o 
   4   3   6      205.82      157.78     67.00 o 
   5   3   6     5075.44     5221.66     93.20 o 
   6   3   6      635.01      712.03     63.11 o 
   7   3   6     1816.62     2202.87     74.74 o 
   8   3   6        3.41       19.28     58.21 o 
   9   3   6      526.52      464.93     65.27 o 
  10   3   6       13.71       15.31     63.52 o 
  11   3   6      327.10      301.05     60.03 o 
  12   3   6       48.21       31.51     70.50 o 
  13   3   6      614.12      612.65     69.44 o 
  14   3   6       71.07      101.78     62.78 o 
  15   3   6     1713.45     1691.16     69.71 o 
  16   3   6     1120.73     1108.32     69.57 o 
  17   3   6       30.23       72.58     66.27 o 
  18   3   6        0.12      -40.04     69.84 o 
  19   3   6     2180.79     2049.40     83.12 o 
 -19   4   6       23.63       72.06     80.31 o 
 -18   4   6       56.07       63.69     88.05 o 
 -17   4   6      179.08      243.05     78.37 o 
 -16   4   6       12.99       39.57     61.45 o 
 -15   4   6        5.81       37.08     80.99 o 
 -14   4   6      644.83      603.86     66.05 o 
 -13   4   6      774.65      750.55     61.96 o 
 -12   4   6       94.34       95.18     55.97 o 
 -11   4   6     2325.39     2244.79     63.77 o 
 -10   4   6       24.13        4.22     56.22 o 
  -9   4   6     2418.60     2361.96     64.77 o 
  -8   4   6      826.38      852.00     54.75 o 
  -7   4   6     2008.15     2054.60     63.83 o 
  -6   4   6      280.42      164.39     61.08 o 
  -5   4   6      920.42      781.25     56.99 o 
  -4   4   6      278.41      361.03     57.05 o 
  -3   4   6       17.21       16.57     46.44 o 
  -2   4   6      133.40      103.44     54.81 o 
  -1   4   6      305.56      284.68     57.22 o 
   0   4   6     1845.43     2102.37     67.83 o 
   1   4   6     1385.49     1373.83     63.25 o 
   2   4   6     1205.57     1334.35     62.20 o 
   3   4   6     1528.26     1574.24     63.95 o 
   4   4   6        3.30       34.17     65.88 o 
   5   4   6      450.67      386.33     65.14 o 
   6   4   6     1595.17     1704.29     67.19 o 
   7   4   6      220.39      280.73     72.21 o 
   8   4   6     1870.66     1979.47     79.19 o 
   9   4   6     1230.35     1180.11     71.92 o 
  10   4   6        3.76       10.11     56.82 o 
  11   4   6        9.06      -15.34     61.45 o 
  12   4   6      362.43      353.74     68.58 o 
  13   4   6     1437.45     1469.36     69.16 o 
  14   4   6     1195.49     1221.37     69.62 o 
  15   4   6       25.77       52.21     79.62 o 
  16   4   6       12.80       39.60     69.93 o 
  17   4   6      450.76      455.72     75.18 o 
  18   4   6      295.43      289.21     77.20 o 
  19   4   6        1.06       12.08     80.68 o 
 -19   5   6       14.03       28.84     87.40 o 
 -18   5   6        0.80        9.98     76.81 o 
 -17   5   6        2.58      -46.92     68.71 o 
 -16   5   6       16.72       70.04     76.21 o 
 -15   5   6      132.75      142.82     64.22 o 
 -14   5   6        7.85       -1.26     59.41 o 
 -13   5   6      291.82      306.64     65.61 o 
 -12   5   6      130.07      111.25     63.32 o 
 -11   5   6      495.06      509.19     56.27 o 
 -10   5   6        3.88       29.93     61.97 o 
  -9   5   6      360.84      371.08     61.87 o 
  -8   5   6        0.59        6.27     49.75 o 
  -7   5   6       14.08        0.46     56.61 o 
  -6   5   6        1.80       -1.70     60.74 o 
  -5   5   6      171.00      203.95     54.44 o 
  -4   5   6      134.40      155.11     57.75 o 
  -3   5   6      163.72      137.10     62.60 o 
  -2   5   6      163.26      201.96     57.03 o 
  -1   5   6       78.04       58.47     53.10 o 
   0   5   6       11.54       28.14     55.30 o 
   1   5   6      393.73      318.66     53.49 o 
   2   5   6      152.67      136.71     58.18 o 
   3   5   6       88.79       70.94     61.69 o 
   4   5   6      184.19      251.54     68.92 o 
   5   5   6      400.77      495.26     70.91 o 
   6   5   6       58.61       81.13     71.51 o 
   7   5   6        6.09       13.91     58.66 o 
   8   5   6        3.58       28.08     65.87 o 
   9   5   6       22.37       43.76     71.65 o 
  10   5   6      284.79      313.52     75.35 o 
  11   5   6     1382.98     1390.72     80.28 o 
  12   5   6       28.49       35.76     69.02 o 
  13   5   6       63.36       65.82     70.46 o 
  14   5   6      320.69      336.00     70.90 o 
  15   5   6       94.55       95.91     72.01 o 
  16   5   6       95.92       82.60     88.73 o 
  17   5   6        2.19      -11.35     72.59 o 
  18   5   6       67.37       78.25     82.44 o 
 -18   6   6       17.95       32.43     80.21 o 
 -17   6   6        3.92       91.44     91.15 o 
 -16   6   6        2.65       20.52     64.07 o 
 -15   6   6        7.26      -34.32     69.43 o 
 -14   6   6        0.79        5.68     65.93 o 
 -13   6   6      101.11      101.56     59.03 o 
 -12   6   6       13.55       12.62     63.31 o 
 -11   6   6       35.84       25.94     58.10 o 
 -10   6   6        4.62       38.07     61.93 o 
  -9   6   6        1.32      -34.65     56.42 o 
  -8   6   6       43.28       37.75     56.35 o 
  -7   6   6       13.07       39.33     54.82 o 
  -6   6   6      243.15      335.68     62.45 o 
  -5   6   6        1.92       17.99     52.43 o 
  -4   6   6       74.68       39.02     55.26 o 
  -3   6   6      114.79      141.39     60.15 o 
  -2   6   6      217.02      223.57     57.91 o 
  -1   6   6       23.99       44.22     55.45 o 
   0   6   6       70.47       55.70     55.38 o 
   1   6   6        2.22       16.30     54.50 o 
   2   6   6      193.64      155.07     55.04 o 
   3   6   6      175.44      240.97     62.21 o 
   4   6   6      131.45      158.56     66.97 o 
   5   6   6       21.54        8.31     60.61 o 
   6   6   6        5.60        6.49     73.08 o 
   7   6   6      231.24      200.28     65.34 o 
   8   6   6       15.41       53.66     61.05 o 
   9   6   6        1.38      -25.14     69.87 o 
  10   6   6        8.31       44.83     74.58 o 
  11   6   6       40.86       62.51     74.51 o 
  12   6   6      268.93      266.90     64.08 o 
  13   6   6        0.39      -25.21     71.32 o 
  14   6   6      155.47      128.84     82.63 o 
  15   6   6       84.75       99.06     85.78 o 
  16   6   6       40.51       71.35     87.71 o 
  17   6   6        7.72       73.48    118.30 o 
  18   6   6       35.98       66.20     81.54 o 
 -18   7   6       39.04       67.12    111.65 o 
 -17   7   6       61.50       63.76     74.21 o 
 -16   7   6       20.58        7.76     82.76 o 
 -15   7   6        4.72       10.29     79.36 o 
 -14   7   6       20.65       78.39     73.00 o 
 -13   7   6       78.97       90.42     71.34 o 
 -12   7   6       37.18       10.69     68.27 o 
 -11   7   6        3.97       42.20     59.17 o 
 -10   7   6      617.84      592.49     65.56 o 
  -9   7   6        0.17        9.12     61.00 o 
  -8   7   6      103.74      100.98     52.94 o 
  -7   7   6      151.27      185.66     57.48 o 
  -6   7   6       57.79       84.45     61.55 o 
  -5   7   6        2.12      -15.39     60.49 o 
  -4   7   6      424.46      441.20     61.61 o 
  -3   7   6      637.77      529.37     52.50 o 
  -2   7   6      239.37      208.54     54.02 o 
  -1   7   6      298.45      182.04     56.57 o 
   0   7   6       35.20       95.75     59.53 o 
   1   7   6      172.08      203.62     66.41 o 
   2   7   6      157.21      259.09     61.95 o 
   3   7   6      101.63       48.41     55.21 o 
   4   7   6     1401.46     1294.11     66.76 o 
   5   7   6      260.29      264.43     66.78 o 
   6   7   6        0.58      -22.31     73.10 o 
   7   7   6      153.83      194.14     63.75 o 
   8   7   6       28.68       60.21     65.08 o 
   9   7   6       58.80       75.19     76.06 o 
  10   7   6      271.43      280.48     64.66 o 
  11   7   6       23.99       21.37     70.48 o 
  12   7   6      200.14      189.71     67.91 o 
  13   7   6       16.11       -7.87     74.83 o 
  14   7   6       24.52       37.44     62.59 o 
  15   7   6      127.71      142.35     87.00 o 
  16   7   6        9.56       82.66     89.33 o 
  17   7   6        0.28      -62.18     87.54 o 
 -17   8   6       17.09       39.29     84.64 o 
 -16   8   6      581.50      624.44     81.42 o 
 -15   8   6      148.96      139.22     63.66 o 
 -14   8   6      693.30      650.28     71.14 o 
 -13   8   6       25.54       21.41     65.82 o 
 -12   8   6      486.04      420.04     68.55 o 
 -11   8   6      379.34      386.68     58.94 o 
 -10   8   6      708.85      792.99     62.19 o 
  -9   8   6      492.97      493.33     63.90 o 
  -8   8   6       60.73       59.24     63.88 o 
  -7   8   6      435.87      377.67     56.15 o 
  -6   8   6       75.12       72.81     57.26 o 
  -5   8   6      108.38      106.94     59.29 o 
  -4   8   6        1.28       55.82     59.83 o 
  -3   8   6        3.76      -10.10     54.66 o 
  -2   8   6      523.48      533.66     63.32 o 
  -1   8   6      113.63      201.47     62.14 o 
   0   8   6       27.89       13.74     62.25 o 
   1   8   6      387.56      304.01     63.41 o 
   2   8   6      853.36      883.11     61.60 o 
   3   8   6        0.91       26.77     60.61 o 
   4   8   6      804.95      693.12     65.42 o 
   5   8   6      499.27      593.79     75.49 o 
   6   8   6     1561.25     1464.12     73.10 o 
   7   8   6       23.32       68.29     69.62 o 
   8   8   6      585.71      680.25     77.38 o 
   9   8   6        9.12       30.80     69.35 o 
  10   8   6      742.34      731.62     68.16 o 
  11   8   6        0.75        6.43     72.38 o 
  12   8   6     1711.85     1819.16     80.49 o 
  13   8   6        0.37      -31.46     67.06 o 
  14   8   6       24.25       -5.16     86.84 o 
  15   8   6       46.80       -3.47     81.93 o 
  16   8   6      168.03      207.09     86.78 o 
 -16   9   6      760.68      677.45     90.08 o 
 -15   9   6        0.65       29.09     71.71 o 
 -14   9   6       38.07       48.65     77.85 o 
 -13   9   6      440.77      474.95     80.99 o 
 -12   9   6      770.13      805.89     73.55 o 
 -11   9   6        0.54       35.99     64.35 o 
 -10   9   6       27.82       40.69     71.44 o 
  -9   9   6      206.33      195.69     70.13 o 
  -8   9   6      120.65      162.52     60.01 o 
  -7   9   6     2821.06     2627.28     71.29 o 
  -6   9   6      265.43      215.91     61.08 o 
  -5   9   6      277.67      204.35     61.42 o 
  -4   9   6     4335.31     4328.16     74.58 o 
  -3   9   6     1497.26     1350.08     66.56 o 
  -2   9   6        1.59       65.18     68.96 o 
  -1   9   6     7646.19     7342.63     99.44 o 
   0   9   6     7490.69     7254.48     89.90 o 
   1   9   6        5.33       43.87     61.28 o 
   2   9   6       57.76       39.30     65.26 o 
   3   9   6     3498.23     3263.71     74.29 o 
   4   9   6     1108.32     1158.38     73.18 o 
   5   9   6      226.38      177.02     61.62 o 
   6   9   6      990.88      967.93     72.90 o 
   7   9   6      855.59      956.19     79.35 o 
   8   9   6      338.67      392.29     71.61 o 
   9   9   6       59.38       69.21     78.62 o 
  10   9   6      818.46      993.12     78.62 o 
  11   9   6      223.02      288.22     83.29 o 
  12   9   6      703.87      715.13     74.78 o 
  13   9   6     1118.31     1250.79     84.34 o 
  14   9   6      795.71      800.24     92.98 o 
  15   9   6      412.03      435.43     97.36 o 
 -15  10   6       44.91      122.11     87.56 o 
 -14  10   6       16.07       96.03     77.79 o 
 -13  10   6      568.46      594.14     76.43 o 
 -12  10   6      235.00      274.99     85.83 o 
 -11  10   6      151.38      189.74     74.68 o 
 -10  10   6      664.94      674.17     80.93 o 
  -9  10   6      869.20      923.35     68.93 o 
  -8  10   6        3.08       -2.71     65.52 o 
  -7  10   6     1261.62     1346.25     71.98 o 
  -6  10   6     1165.19     1270.55     62.41 o 
  -5  10   6      205.24      252.74     71.58 o 
  -4  10   6      960.87     1055.78     68.41 o 
  -3  10   6     3845.00     3674.48     75.96 o 
  -2  10   6    11191.38    11069.13    119.71 o 
  -1  10   6     1851.91     1953.40     66.13 o 
   0  10   6      489.50      558.54     67.35 o 
   1  10   6     6165.28     6078.33     78.11 o 
   2  10   6     1481.57     1459.72     71.38 o 
   3  10   6     2160.85     2034.73     66.05 o 
   4  10   6     1609.56     1520.25     66.89 o 
   5  10   6      826.52      832.50     59.33 o 
   6  10   6      296.38      248.42     67.16 o 
   7  10   6      157.94      124.80     66.93 o 
   8  10   6       71.23       85.23     68.25 o 
   9  10   6      651.20      764.57     78.29 o 
  10  10   6      887.04      906.41     86.96 o 
  11  10   6      229.80      290.40     86.53 o 
  12  10   6        0.67       62.10     81.54 o 
  13  10   6      156.73      194.40     78.24 o 
  14  10   6      448.66      402.26    108.21 o 
 -13  11   6      490.97      467.49     90.14 o 
 -12  11   6      505.03      426.26     78.05 o 
 -11  11   6     1095.24     1096.45     83.09 o 
 -10  11   6        8.35       12.33     76.61 o 
  -9  11   6     1609.35     1687.29     80.35 o 
  -8  11   6      310.70      286.98     69.17 o 
  -7  11   6       73.37       87.19     63.21 o 
  -6  11   6      602.16      697.67     78.68 o 
  -5  11   6     1088.49     1047.66     71.90 o 
  -4  11   6     1029.75     1087.31     63.81 o 
  -3  11   6     1587.74     1562.04     70.59 o 
  -2  11   6       63.92       44.20     55.71 o 
  -1  11   6     1943.30     1899.34     67.64 o 
   0  11   6      319.36      409.83     70.41 o 
   1  11   6     6424.71     6424.51     80.74 o 
   2  11   6        0.08       20.00     59.65 o 
   3  11   6     2876.47     2773.76     75.74 o 
   4  11   6      163.73      169.40     72.19 o 
   5  11   6      777.71      898.57     68.87 o 
   6  11   6        9.04       51.00     74.22 o 
   7  11   6     1747.88     1863.53     78.17 o 
   8  11   6      435.08      472.55     79.31 o 
   9  11   6        3.70       -6.71     77.09 o 
  10  11   6      201.71      243.69     88.67 o 
  11  11   6      775.50      629.72     85.40 o 
  12  11   6      635.12      574.30     82.19 o 
 -11  12   6       73.60       74.24     86.16 o 
 -10  12   6      177.85      182.35     77.51 o 
  -9  12   6      656.27      664.94     76.34 o 
  -8  12   6      815.89      929.24     74.73 o 
  -7  12   6      871.60     1034.23     75.26 o 
  -6  12   6      150.56      171.27     75.89 o 
  -5  12   6      725.68      768.83     70.61 o 
  -4  12   6      109.79      116.39     67.86 o 
  -3  12   6     2822.52     2929.12     75.34 o 
  -2  12   6     1891.24     1823.60     71.58 o 
  -1  12   6     1730.99     1725.46     75.23 o 
   0  12   6        5.96       47.88     69.16 o 
   1  12   6     3008.53     3185.37     77.33 o 
   2  12   6      134.17      198.90     74.88 o 
   3  12   6      176.10      173.97     58.07 o 
   4  12   6      531.75      633.82     79.15 o 
   5  12   6     1298.76     1316.84     79.47 o 
   6  12   6     1329.31     1263.55     83.92 o 
   7  12   6       73.80       95.79     69.67 o 
   8  12   6      295.44      361.11     77.24 o 
   9  12   6       84.11      107.09     91.30 o 
  10  12   6      203.22      208.00     86.53 o 
  11  12   6      214.42      223.33     89.35 o 
  -9  13   6      139.93      165.84     92.54 o 
  -8  13   6       66.12       85.80     77.74 o 
  -7  13   6      724.69      733.39     78.19 o 
  -6  13   6      313.58      258.61     74.55 o 
  -5  13   6     2772.51     2819.38     75.24 o 
  -4  13   6      631.73      576.72     64.86 o 
  -3  13   6      978.28      961.21     66.78 o 
  -2  13   6        7.69       36.62     72.31 o 
  -1  13   6     1894.76     1987.70     72.17 o 
   0  13   6      257.18      256.32     70.86 o 
   1  13   6        8.47      -13.57     68.75 o 
   2  13   6        1.26       18.79     64.25 o 
   3  13   6      739.28      836.22     80.92 o 
   4  13   6      136.77      169.99     82.36 o 
   5  13   6       45.14       60.35     79.91 o 
   6  13   6       36.02       46.21     83.32 o 
   7  13   6        2.33       20.31     74.10 o 
   8  13   6      105.38      160.61     81.76 o 
  -5  14   6      151.73      138.63     78.66 o 
  -4  14   6       87.91      124.51     82.16 o 
  -3  14   6      115.20      119.12     70.03 o 
  -2  14   6       77.11       77.53     80.29 o 
  -1  14   6      282.53      355.32     78.38 o 
   0  14   6      102.43      102.16     66.60 o 
   1  14   6       57.41      120.32     82.72 o 
   2  14   6      463.94      408.93     78.37 o 
   3  14   6      169.99      178.99     84.06 o 
   4  14   6        7.23       11.40     75.79 o 
 -19   0   7       13.02       15.38    113.88 o 
 -17   0   7        1.71       82.90    104.97 o 
 -15   0   7      136.36      174.99     87.45 o 
 -13   0   7       88.13      128.96     72.87 o 
 -11   0   7       12.26       21.38     78.23 o 
  -9   0   7      204.58      224.37     62.08 o 
  -7   0   7       30.34       53.96     67.54 o 
  -5   0   7      408.73      436.53     82.49 o 
  -3   0   7      473.08      510.15     87.99 o 
  -1   0   7      658.42      778.22    124.91 o 
   1   0   7     2277.80     2849.30    180.18 o 
   3   0   7       23.53       34.84     97.61 o 
   5   0   7      376.23      397.78     84.47 o 
   7   0   7       17.30       39.46     93.26 o 
   9   0   7     1096.66     1139.25     92.04 o 
  11   0   7       46.68       18.43     88.89 o 
  13   0   7        6.15       -5.76     80.63 o 
  15   0   7        9.83        1.05     86.04 o 
  17   0   7       28.30       13.38     94.45 o 
  19   0   7      213.72      295.59    106.29 o 
 -20   1   7        4.14        2.26     78.01 o 
 -19   1   7       65.75       47.59     74.57 o 
 -18   1   7        1.30       -2.62     76.14 o 
 -17   1   7      150.56      162.57     64.23 o 
 -16   1   7      196.64      196.70     72.02 o 
 -15   1   7        1.17       40.77     70.49 o 
 -14   1   7        5.20       24.00     68.46 o 
 -13   1   7       54.67       76.73     58.33 o 
 -12   1   7      182.75      165.01     50.98 o 
 -11   1   7      356.94      343.10     56.71 o 
 -10   1   7      392.58      399.19     49.81 o 
  -9   1   7      115.19       89.53     54.35 o 
  -8   1   7      579.15      634.91     54.47 o 
  -7   1   7        0.85      -15.73     49.56 o 
  -6   1   7      571.63      582.57     60.24 o 
  -5   1   7      537.14      540.84     52.95 o 
  -4   1   7     2661.37     2669.67     63.74 o 
  -3   1   7      272.59      349.20     62.56 o 
  -2   1   7      575.85      658.37     72.49 o 
  -1   1   7        0.60       19.56     72.78 o 
   0   1   7     4870.64     4951.98    100.07 o 
   1   1   7     6946.08     7601.49    120.98 o 
   2   1   7      279.25      345.79     68.99 o 
   3   1   7        0.27       -3.00     68.79 o 
   4   1   7     1650.89     1593.56     72.49 o 
   5   1   7      458.42      493.43     58.87 o 
   6   1   7      662.23      751.51     69.17 o 
   7   1   7      862.18      934.63     74.06 o 
   8   1   7     1388.79     1499.73     68.41 o 
   9   1   7      233.58      256.06     65.19 o 
  10   1   7        0.29      -22.69     63.07 o 
  11   1   7       93.21      112.71     63.70 o 
  12   1   7      268.41      265.30     58.60 o 
  13   1   7        5.78       33.98     56.38 o 
  14   1   7       35.47       74.52     58.91 o 
  15   1   7       29.97       84.90     62.05 o 
  16   1   7        0.25       53.43     63.80 o 
  17   1   7        1.69       15.93     66.89 o 
  18   1   7       70.59       84.87     69.32 o 
  19   1   7        4.76       40.36     74.49 o 
 -20   2   7      279.00      277.57     71.59 o 
 -19   2   7      181.02      197.33     66.78 o 
 -18   2   7       42.85       57.55     66.01 o 
 -17   2   7      177.31      168.67     68.60 o 
 -16   2   7      227.01      283.98     68.26 o 
 -15   2   7       90.30      110.28     64.46 o 
 -14   2   7     2132.96     2066.91     59.49 o 
 -13   2   7        4.66       45.61     58.07 o 
 -12   2   7      277.92      283.84     54.87 o 
 -11   2   7       12.01       72.51     64.25 o 
 -10   2   7     3521.91     3389.60     69.21 o 
  -9   2   7     7510.00     7220.62     68.09 o 
  -8   2   7       19.71       26.01     51.55 o 
  -7   2   7        3.47       41.08     51.22 o 
  -6   2   7     2270.70     2591.64     62.14 o 
  -5   2   7      271.63      199.83     49.65 o 
  -4   2   7      227.52      257.62     51.55 o 
  -3   2   7      576.45      620.44     63.28 o 
  -2   2   7     1573.31     1586.49     71.90 o 
  -1   2   7     6331.25     7141.56     99.33 o 
   0   2   7    12785.50    12635.33    120.10 o 
   1   2   7     3149.75     3234.31     80.13 o 
   2   2   7     5344.96     5349.94     89.47 o 
   3   2   7     3467.73     3242.12     79.95 o 
   4   2   7      488.71      436.65     65.45 o 
   5   2   7      958.95      994.45     64.96 o 
   6   2   7     2582.03     2437.37     81.47 o 
   7   2   7     1271.24     1189.46     72.67 o 
   8   2   7        7.49       20.18     58.39 o 
   9   2   7      353.83      333.03     66.64 o 
  10   2   7     3400.81     3230.75     98.26 o 
  11   2   7      660.69      678.51     62.94 o 
  12   2   7        0.35       -1.13     57.17 o 
  13   2   7       49.85       60.29     58.51 o 
  14   2   7        0.62       28.32     56.97 o 
  15   2   7       47.50       32.23     63.67 o 
  16   2   7      828.57      858.72     65.54 o 
  17   2   7      202.61      172.95     67.09 o 
  18   2   7      152.16      184.63     73.84 o 
  19   2   7      199.56      181.80     78.44 o 
 -20   3   7        0.05      110.04     88.20 o 
 -19   3   7      838.58      832.13     79.60 o 
 -18   3   7      314.90      351.05     78.98 o 
 -17   3   7       57.26       63.52     70.53 o 
 -16   3   7       57.27      129.92     74.40 o 
 -15   3   7       78.38      109.86     61.07 o 
 -14   3   7      103.13      134.51     60.13 o 
 -13   3   7      814.72      814.76     69.86 o 
 -12   3   7     3456.47     3317.79     72.79 o 
 -11   3   7     1266.60     1271.97     58.69 o 
 -10   3   7       25.38        4.94     56.29 o 
  -9   3   7     1954.47     1704.15     54.81 o 
  -8   3   7       97.55      150.95     51.78 o 
  -7   3   7    15435.41    15668.63    125.92 o 
  -6   3   7      199.40      157.51     50.86 o 
  -5   3   7        8.73        6.64     50.03 o 
  -4   3   7      921.78     1381.49     60.60 o 
  -3   3   7    10093.30     9087.61     87.71 o 
  -2   3   7      215.74      218.78     58.29 o 
  -1   3   7     4364.40     3877.26     73.07 o 
   0   3   7     1964.81     1981.04     67.27 o 
   1   3   7      639.21      483.72     60.88 o 
   2   3   7       32.84       28.71     60.22 o 
   3   3   7     3470.97     3350.69     78.57 o 
   4   3   7        1.30       32.74     61.42 o 
   5   3   7      143.22      146.54     65.56 o 
   6   3   7     1665.67     1683.08     74.98 o 
   7   3   7      198.01      328.69     65.60 o 
   8   3   7        7.34       78.37     66.54 o 
   9   3   7     1798.23     1782.20     66.26 o 
  10   3   7     1524.07     1418.13     67.73 o 
  11   3   7      562.57      562.70     65.68 o 
  12   3   7      148.38      197.53     71.70 o 
  13   3   7     2564.12     2441.46     81.26 o 
  14   3   7       17.82       44.94     63.26 o 
  15   3   7      265.24      263.07     62.37 o 
  16   3   7      462.80      433.28     68.16 o 
  17   3   7      735.33      847.08     73.01 o 
  18   3   7      125.39      102.95     70.53 o 
  19   3   7     2533.49     2419.01     81.69 o 
 -19   4   7        2.45       -7.48     72.53 o 
 -18   4   7       95.01      193.41     81.08 o 
 -17   4   7      623.78      751.52     67.45 o 
 -16   4   7      315.38      312.05     69.33 o 
 -15   4   7      939.00     1151.63     64.37 o 
 -14   4   7      528.64      591.85     70.70 o 
 -13   4   7     4337.52     4408.74     82.26 o 
 -12   4   7       11.40       48.90     55.34 o 
 -11   4   7     1200.64     1242.78     60.34 o 
 -10   4   7      517.72      454.08     58.08 o 
  -9   4   7     8359.09     8258.07     92.97 o 
  -8   4   7     1673.54     1477.99     61.38 o 
  -7   4   7     1342.24     1491.27     57.22 o 
  -6   4   7      530.10      745.22     55.11 o 
  -5   4   7     6274.07     5872.34     76.30 o 
  -4   4   7     1501.47     1841.47     60.12 o 
  -3   4   7     1009.34      977.49     50.99 o 
  -2   4   7     3354.61     3302.00     66.50 o 
  -1   4   7    13491.69    12668.16     96.10 o 
   0   4   7     1323.03     1361.57     58.89 o 
   1   4   7        7.80       46.09     52.46 o 
   2   4   7        5.92       51.38     53.61 o 
   3   4   7     4570.05     4326.60     78.75 o 
   4   4   7     7886.91     7877.13     98.63 o 
   5   4   7     2035.65     1953.48     75.71 o 
   6   4   7     7297.14     7430.44    100.18 o 
   7   4   7     6293.37     6093.49     94.69 o 
   8   4   7      145.80      150.44     68.28 o 
   9   4   7     1285.80     1290.80     71.43 o 
  10   4   7     2620.36     2672.62     71.97 o 
  11   4   7      938.72      957.91     70.41 o 
  12   4   7      166.14      161.91     68.22 o 
  13   4   7       55.64       53.89     68.50 o 
  14   4   7     2937.90     2966.11     99.83 o 
  15   4   7      407.09      339.58     75.14 o 
  16   4   7       15.13       68.93     75.71 o 
  17   4   7     2119.20     2131.58     82.06 o 
  18   4   7      291.00      260.98     77.02 o 
  19   4   7      908.86      808.70     84.07 o 
 -19   5   7      531.02      564.08     97.63 o 
 -18   5   7       79.05      103.86     73.57 o 
 -17   5   7      534.35      585.38     77.11 o 
 -16   5   7       10.43       65.95     76.85 o 
 -15   5   7     4722.56     4672.03     77.10 o 
 -14   5   7       25.60       55.04     69.15 o 
 -13   5   7       98.02      108.14     62.08 o 
 -12   5   7      511.31      490.55     59.27 o 
 -11   5   7    12470.82    11879.10     93.00 o 
 -10   5   7      128.20      121.34     53.43 o 
  -9   5   7      652.31      541.16     64.04 o 
  -8   5   7     1300.76     1290.91     63.81 o 
  -7   5   7     1769.57     1556.84     55.76 o 
  -6   5   7     8240.40     8380.24    109.78 o 
  -5   5   7     8182.59     8547.12     84.61 o 
  -4   5   7     3400.35     3640.93     71.34 o 
  -3   5   7     1305.57     1215.79     57.64 o 
  -2   5   7        0.88       -1.59     55.35 o 
  -1   5   7     2684.77     2626.18     64.17 o 
   0   5   7      219.76      315.79     50.21 o 
   1   5   7    23822.01    22345.49    117.08 o 
   2   5   7     1440.01     1709.04     68.25 o 
   3   5   7        0.62       -4.44     53.67 o 
   4   5   7     5766.72     6185.06     88.14 o 
   5   5   7     9300.25     8207.10    103.19 o 
   6   5   7     6377.51     6157.26     94.62 o 
   7   5   7     2448.72     2315.16     71.31 o 
   8   5   7     6023.81     5690.93     87.90 o 
   9   5   7     4152.59     3833.79     80.89 o 
  10   5   7     1049.45     1079.04     76.57 o 
  11   5   7     2490.74     2500.24     76.35 o 
  12   5   7      108.51      131.68     63.33 o 
  13   5   7     1969.09     1944.86     76.08 o 
  14   5   7      297.29      275.46     79.64 o 
  15   5   7     1069.83     1139.40     77.62 o 
  16   5   7       33.42       12.31    103.78 o 
  17   5   7       62.49       71.53     79.05 o 
  18   5   7        3.78       65.02     76.31 o 
 -18   6   7      843.89      873.88    100.08 o 
 -17   6   7      787.95      859.94     93.34 o 
 -16   6   7        9.35       42.41     79.99 o 
 -15   6   7        0.83       19.97     65.81 o 
 -14   6   7      337.18      280.69     59.17 o 
 -13   6   7     1605.47     1604.91     62.85 o 
 -12   6   7       14.14        5.61     61.55 o 
 -11   6   7     1089.94     1082.49     70.22 o 
 -10   6   7     2412.55     2419.27     65.13 o 
  -9   6   7     2342.68     2349.51     68.15 o 
  -8   6   7    11467.09    10949.84     89.11 o 
  -7   6   7      140.23      161.27     56.17 o 
  -6   6   7     2121.91     2160.26     69.28 o 
  -5   6   7     1933.02     1807.85     59.07 o 
  -4   6   7     8461.02     8530.33    100.20 o 
  -3   6   7     4174.27     4224.48     69.78 o 
  -2   6   7    14219.68    13740.48    124.41 o 
  -1   6   7     3967.42     3548.54     67.51 o 
   0   6   7      598.12      643.49     61.49 o 
   1   6   7       22.61       25.08     55.19 o 
   2   6   7    11888.25    11620.86     95.81 o 
   3   6   7      151.75       69.48     61.01 o 
   4   6   7     2750.57     2471.55     79.18 o 
   5   6   7      412.40      396.85     66.73 o 
   6   6   7     3019.10     3211.85     84.67 o 
   7   6   7      576.80      518.99     73.95 o 
   8   6   7     1847.97     2143.57     80.62 o 
   9   6   7       81.34       84.78     75.46 o 
  10   6   7       17.91       30.99     74.73 o 
  11   6   7     3421.76     3508.61     80.62 o 
  12   6   7      290.83      360.97     76.70 o 
  13   6   7     1585.62     1612.41     84.40 o 
  14   6   7     4447.44     4499.39     87.13 o 
  15   6   7     1466.48     1522.67     83.38 o 
  16   6   7       23.42       58.38     74.39 o 
  17   6   7      512.88      478.12    122.10 o 
  18   6   7      926.43      831.57     90.95 o 
 -18   7   7      425.18      407.75    104.48 o 
 -17   7   7       48.10      105.59     69.70 o 
 -16   7   7        1.57       58.22     83.18 o 
 -15   7   7       56.37       23.36     65.18 o 
 -14   7   7     1887.79     1864.86     74.09 o 
 -13   7   7       59.55       65.89     69.88 o 
 -12   7   7       96.75      140.93     70.04 o 
 -11   7   7       70.43      114.15     63.33 o 
 -10   7   7     3271.42     3135.95     68.94 o 
  -9   7   7       31.47       46.19     64.00 o 
  -8   7   7     1925.07     1752.22     68.52 o 
  -7   7   7       16.99       27.43     52.46 o 
  -6   7   7      284.57      223.43     53.62 o 
  -5   7   7     1482.74     1372.01     67.01 o 
  -4   7   7      338.58      301.38     54.31 o 
  -3   7   7     5928.87     5268.25     76.02 o 
  -2   7   7     2805.28     2628.00     67.46 o 
  -1   7   7      624.99      655.40     62.91 o 
   0   7   7      598.45      598.88     61.26 o 
   1   7   7      130.25      127.34     60.41 o 
   2   7   7        1.27       61.94     61.65 o 
   3   7   7     1147.79     1111.17     63.06 o 
   4   7   7     6833.60     6320.03     84.09 o 
   5   7   7       40.40       15.01     57.65 o 
   6   7   7     1629.18     1538.96     78.08 o 
   7   7   7     4209.85     4389.31     89.39 o 
   8   7   7     1068.18     1186.04     79.03 o 
   9   7   7      261.66      341.53     70.38 o 
  10   7   7     1204.14     1216.00     80.32 o 
  11   7   7        6.78       -1.84     69.31 o 
  12   7   7     3250.13     3224.16     89.05 o 
  13   7   7     1358.57     1516.48     86.48 o 
  14   7   7      677.39      704.40     78.57 o 
  15   7   7      297.00      339.45     81.49 o 
  16   7   7      701.17      659.75     79.40 o 
  17   7   7      665.20      679.60     89.85 o 
 -17   8   7        6.56      -28.94     84.80 o 
 -16   8   7     1580.59     1548.96     74.23 o 
 -15   8   7      129.84      145.14     86.12 o 
 -14   8   7      154.86      151.26     71.57 o 
 -13   8   7       14.11       14.84     73.84 o 
 -12   8   7     2488.23     2495.72     75.17 o 
 -11   8   7      735.32      802.32     67.54 o 
 -10   8   7      192.86      276.11     68.99 o 
  -9   8   7      215.14      184.63     55.25 o 
  -8   8   7        2.38       33.37     62.91 o 
  -7   8   7      956.10      896.34     64.61 o 
  -6   8   7       95.86      122.49     51.93 o 
  -5   8   7        4.91       26.77     59.28 o 
  -4   8   7      472.00      538.03     61.47 o 
  -3   8   7      331.67      372.11     59.53 o 
  -2   8   7       57.55       58.13     58.18 o 
  -1   8   7       46.69       65.28     59.11 o 
   0   8   7       60.74      102.74     61.13 o 
   1   8   7      227.85      239.02     59.22 o 
   2   8   7     2283.65     2371.23     71.42 o 
   3   8   7     1904.97     1861.04     67.37 o 
   4   8   7     6872.01     6472.37     90.70 o 
   5   8   7     1808.25     1713.89     71.33 o 
   6   8   7     1560.77     1556.35     75.55 o 
   7   8   7      158.29      134.73     64.43 o 
   8   8   7       38.95      110.68     64.59 o 
   9   8   7      276.24      247.41     78.72 o 
  10   8   7     3705.05     3858.51     89.91 o 
  11   8   7      593.52      607.13     82.41 o 
  12   8   7     2020.99     2055.41     82.68 o 
  13   8   7      192.48      316.19     77.78 o 
  14   8   7      787.70      843.44     82.67 o 
  15   8   7       25.10       37.10     81.86 o 
  16   8   7      250.29      266.26     97.17 o 
 -16   9   7      292.37      261.54     80.27 o 
 -15   9   7        3.06       -2.91     83.02 o 
 -14   9   7      308.39      357.80     76.46 o 
 -13   9   7      238.33      269.13     74.20 o 
 -12   9   7       20.43       63.04     69.35 o 
 -11   9   7        2.21       38.47     59.68 o 
 -10   9   7      110.06      120.44     70.49 o 
  -9   9   7      669.67      584.69     65.88 o 
  -8   9   7       24.64       40.16     66.27 o 
  -7   9   7       55.68       76.18     60.29 o 
  -6   9   7       30.89       84.48     60.80 o 
  -5   9   7      400.43      432.39     67.24 o 
  -4   9   7      901.47      966.11     59.59 o 
  -3   9   7     1821.04     1772.38     68.90 o 
  -2   9   7     2712.87     2674.10     69.41 o 
  -1   9   7     1420.45     1430.53     68.38 o 
   0   9   7     2764.51     2732.58     75.51 o 
   1   9   7      281.60      260.63     71.46 o 
   2   9   7     2604.76     2437.22     73.83 o 
   3   9   7     3584.31     3230.67     71.44 o 
   4   9   7     2658.67     2570.75     78.20 o 
   5   9   7      328.67      352.57     70.01 o 
   6   9   7       40.63       -9.05     76.51 o 
   7   9   7       10.89       88.27     77.69 o 
   8   9   7      567.99      576.31     78.62 o 
   9   9   7      208.74      266.14     79.36 o 
  10   9   7       98.97      154.06     74.07 o 
  11   9   7       97.90      134.30     83.64 o 
  12   9   7      403.45      427.16     75.29 o 
  13   9   7      219.43      260.51     88.41 o 
  14   9   7        0.05       47.58     76.57 o 
  15   9   7       97.34       83.33     74.10 o 
 -14  10   7        2.22       95.75     93.65 o 
 -13  10   7      111.49       72.73     79.41 o 
 -12  10   7       46.13       38.13     66.27 o 
 -11  10   7       25.19       82.64     66.84 o 
 -10  10   7        2.76       39.76     64.95 o 
  -9  10   7      526.29      576.60     70.39 o 
  -8  10   7      117.31       88.85     72.61 o 
  -7  10   7        3.97       65.47     67.12 o 
  -6  10   7       51.51       51.35     71.16 o 
  -5  10   7       59.42       93.78     65.94 o 
  -4  10   7      135.43      123.00     66.60 o 
  -3  10   7      267.84      233.66     61.59 o 
  -2  10   7     1330.08     1339.06     65.94 o 
  -1  10   7      452.14      439.72     73.56 o 
   0  10   7     1193.01     1192.17     64.72 o 
   1  10   7      641.31      600.97     67.82 o 
   2  10   7      244.54      188.72     67.77 o 
   3  10   7      887.55      859.49     72.48 o 
   4  10   7       88.93       91.05     66.88 o 
   5  10   7        3.24       35.78     69.20 o 
   6  10   7        1.71       -8.31     81.27 o 
   7  10   7        3.19       -3.60     67.69 o 
   8  10   7       59.07       52.78     69.30 o 
   9  10   7      238.10      236.81     82.60 o 
  10  10   7        6.42       51.06     84.43 o 
  11  10   7      113.73       96.46     81.14 o 
  12  10   7      206.10      172.22     75.31 o 
  13  10   7       59.07        1.93     93.20 o 
  14  10   7      116.40      119.27     87.45 o 
 -13  11   7        2.21      -54.77     88.10 o 
 -12  11   7        1.16       36.03     75.66 o 
 -11  11   7       13.05       59.03     79.54 o 
 -10  11   7        7.48       30.77     72.26 o 
  -9  11   7        0.40       25.40     69.81 o 
  -8  11   7        2.43       54.50     78.71 o 
  -7  11   7        7.39        9.09     73.09 o 
  -6  11   7        0.03       -0.29     75.79 o 
  -5  11   7       17.83       30.75     60.86 o 
  -4  11   7       32.91       40.32     68.10 o 
  -3  11   7        0.03      -14.46     61.48 o 
  -2  11   7       19.08      -11.21     61.33 o 
  -1  11   7       19.92       51.02     63.47 o 
   0  11   7        5.96       15.65     64.42 o 
   1  11   7       74.44      103.58     60.53 o 
   2  11   7      156.18      180.12     63.86 o 
   3  11   7        0.81      -58.15     70.88 o 
   4  11   7       50.76       51.44     74.39 o 
   5  11   7       59.08      136.51     66.68 o 
   6  11   7      150.57      168.07     75.81 o 
   7  11   7       76.78      104.97     73.01 o 
   8  11   7        3.59      -48.15     86.88 o 
   9  11   7        0.11       32.01     72.96 o 
  10  11   7       54.78       84.25     88.26 o 
  11  11   7       54.69       57.75     84.24 o 
  12  11   7       72.61      156.39     95.97 o 
 -11  12   7        7.23       24.45     85.15 o 
 -10  12   7       22.40       90.10     80.98 o 
  -9  12   7       46.11      127.40     85.19 o 
  -8  12   7        1.28       60.81     84.34 o 
  -7  12   7        0.06      -11.76     82.56 o 
  -6  12   7       17.79       22.99     71.28 o 
  -5  12   7      123.12      141.44     61.57 o 
  -4  12   7       65.54       95.42     67.24 o 
  -3  12   7       19.67       80.87     62.19 o 
  -2  12   7       52.82       62.54     67.92 o 
  -1  12   7       52.51       77.45     70.61 o 
   0  12   7       18.48       23.91     72.07 o 
   1  12   7       33.28       67.21     67.71 o 
   2  12   7        0.07        4.77     71.92 o 
   3  12   7       18.25       57.19     64.72 o 
   4  12   7        0.72       17.92     79.24 o 
   5  12   7        7.21       41.89     83.90 o 
   6  12   7       85.34      142.70     80.67 o 
   7  12   7      133.44      137.08     76.57 o 
   8  12   7       17.24       33.01     81.66 o 
   9  12   7        0.78       19.39     72.47 o 
  10  12   7        0.02        2.96     87.67 o 
  -9  13   7      277.84      286.64     86.29 o 
  -8  13   7        0.29       13.08     83.12 o 
  -7  13   7      326.36      329.18     88.99 o 
  -6  13   7        4.57       -0.16     78.53 o 
  -5  13   7       45.73       41.59     72.26 o 
  -4  13   7       28.91       61.49     76.49 o 
  -3  13   7      442.76      440.24     77.46 o 
  -2  13   7       42.07        5.09     65.56 o 
  -1  13   7      128.75      122.99     72.15 o 
   0  13   7      131.62      190.59     70.86 o 
   1  13   7       89.07      131.87     74.96 o 
   2  13   7       75.54      106.36     64.03 o 
   3  13   7      303.15      355.03     76.52 o 
   4  13   7       92.60      140.65     83.37 o 
   5  13   7       19.67       -2.97     91.46 o 
   6  13   7       29.96       57.53     73.55 o 
   7  13   7        1.81        0.93     75.73 o 
   8  13   7       42.68       31.33     81.84 o 
  -5  14   7      218.14      191.26     89.42 o 
  -4  14   7        1.99        5.21     76.24 o 
  -3  14   7        2.08       33.92     75.06 o 
  -2  14   7        0.24       42.37     75.67 o 
  -1  14   7      108.10      137.42     75.01 o 
   0  14   7      117.36      183.49     82.42 o 
   1  14   7        0.22       44.60     76.66 o 
   2  14   7      123.84       97.69     85.30 o 
   3  14   7      100.14      141.70     85.92 o 
   4  14   7      214.41      212.59     79.12 o 
 -20   0   8     1523.75     1447.45    113.83 o 
 -18   0   8      247.59      256.25     95.91 o 
 -16   0   8     1165.74     1141.45     90.10 o 
 -14   0   8      195.04      169.80     84.86 o 
 -12   0   8     1389.44     1454.19     76.89 o 
 -10   0   8     3727.17     3625.54     84.29 o 
  -8   0   8    25865.00    26434.20    298.06 o 
  -6   0   8     2963.42     3331.11     95.03 o 
  -4   0   8   101170.99    98210.99   1775.24 o 
  -2   0   8      157.08      369.05     94.21 o 
   0   0   8    87475.88    93203.69   2196.29 o 
   2   0   8    12987.16    13155.08    292.25 o 
   4   0   8     7735.03     7566.15    141.14 o 
   6   0   8     5532.11     5783.77    117.84 o 
   8   0   8    11350.78    11973.05    161.08 o 
  10   0   8      233.43      379.92     89.61 o 
  12   0   8     5282.78     5162.39    116.74 o 
  14   0   8     2313.64     2407.17     93.54 o 
  16   0   8     2440.47     2575.04     98.28 o 
  18   0   8     2596.50     2641.12    111.20 o 
 -20   1   8      204.30      253.58     86.75 o 
 -19   1   8      778.67      843.53     82.98 o 
 -18   1   8      900.63      948.79     79.76 o 
 -17   1   8     1334.47     1420.02     67.95 o 
 -16   1   8      121.04      164.13     72.05 o 
 -15   1   8      240.68      212.30     61.56 o 
 -14   1   8     1958.91     1971.13     61.86 o 
 -13   1   8     1112.19     1028.05     56.73 o 
 -12   1   8       10.89       29.48     50.46 o 
 -11   1   8      702.22      674.70     51.88 o 
 -10   1   8     8492.86     8178.92     71.00 o 
  -9   1   8      396.13      575.40     49.25 o 
  -8   1   8        9.55       40.31     51.25 o 
  -7   1   8       65.79       84.33     49.96 o 
  -6   1   8    17105.15    16884.68    158.95 o 
  -5   1   8      259.15      301.87     48.42 o 
  -4   1   8      245.76      254.79     58.06 o 
  -3   1   8     2477.46     2557.53     70.40 o 
  -2   1   8    21691.04    22345.62    307.94 o 
  -1   1   8    29619.86    31057.64    482.85 o 
   0   1   8      615.27      603.26     73.19 o 
   1   1   8    56958.57    60434.79    651.96 o 
   2   1   8       42.45       48.86     67.79 o 
   3   1   8      340.34      574.00     64.38 o 
   4   1   8    10573.94    10473.51    112.01 o 
   5   1   8     2732.17     2389.96     74.63 o 
   6   1   8    20649.79    21973.04    140.02 o 
   7   1   8      226.55      201.95     70.23 o 
   8   1   8     1473.79     1610.00     69.36 o 
   9   1   8     6949.39     7072.63     89.46 o 
  10   1   8     9026.70     8891.62     96.16 o 
  11   1   8     3204.51     3040.65     76.72 o 
  12   1   8     1402.59     1550.47     72.13 o 
  13   1   8      306.17      323.02     62.74 o 
  14   1   8     2119.91     2076.45     65.58 o 
  15   1   8     2176.51     2181.03     69.53 o 
  16   1   8      159.67      181.12     65.73 o 
  17   1   8       35.89       10.21     66.99 o 
  18   1   8        0.97       28.29     70.16 o 
  19   1   8       56.65       91.14     73.66 o 
 -20   2   8       21.68       30.56     66.94 o 
 -19   2   8     1000.32      954.95     74.98 o 
 -18   2   8      820.33      921.38     67.36 o 
 -17   2   8        5.58       44.36     69.20 o 
 -16   2   8     2061.00     2184.36     69.13 o 
 -15   2   8      423.61      423.02     55.49 o 
 -14   2   8      425.52      426.54     60.59 o 
 -13   2   8      154.81      169.08     57.68 o 
 -12   2   8     5731.92     5518.41     72.86 o 
 -11   2   8     2034.63     2135.36     66.48 o 
 -10   2   8     2599.50     2654.45     64.44 o 
  -9   2   8     7124.00     7360.64     70.15 o 
  -8   2   8     2024.75     1990.53     58.44 o 
  -7   2   8     4157.95     4148.65     68.60 o 
  -6   2   8       29.72       60.60     48.77 o 
  -5   2   8      493.53      418.66     55.22 o 
  -4   2   8     1937.23     2124.42     62.36 o 
  -3   2   8        7.83      100.54     54.32 o 
  -2   2   8     1227.21     1268.48     67.74 o 
  -1   2   8    14375.05    16446.37    122.56 o 
   0   2   8    21507.86    21282.04    181.07 o 
   1   2   8      615.45      474.90     66.88 o 
   2   2   8     1646.33     1859.37     73.60 o 
   3   2   8     4834.15     4595.35     88.62 o 
   4   2   8    20938.25    21134.87    139.38 o 
   5   2   8      991.93     1220.16     63.57 o 
   6   2   8        2.54       15.20     62.27 o 
   7   2   8    12965.70    12748.65    114.61 o 
   8   2   8     9124.38     9751.97    101.19 o 
   9   2   8       40.06       50.75     76.71 o 
  10   2   8     4287.38     4112.72     89.39 o 
  11   2   8      643.33      653.45     61.73 o 
  12   2   8     1765.30     1839.36     69.29 o 
  13   2   8      229.57      246.23     66.49 o 
  14   2   8       46.33       41.77     66.64 o 
  15   2   8     1789.85     1850.52     67.93 o 
  16   2   8      572.66      590.60     68.40 o 
  17   2   8        0.51       16.78     68.37 o 
  18   2   8       39.99       38.85     72.51 o 
  19   2   8      475.16      425.59     77.27 o 
 -20   3   8       24.68      -21.55     90.05 o 
 -19   3   8      416.42      476.32     85.93 o 
 -18   3   8      199.00      290.06     80.66 o 
 -17   3   8      322.55      363.67     71.27 o 
 -16   3   8      146.43      157.27     77.18 o 
 -15   3   8       52.23       76.49     58.99 o 
 -14   3   8      203.07      151.93     64.54 o 
 -13   3   8       78.09       59.45     64.99 o 
 -12   3   8     1367.71     1346.74     67.81 o 
 -11   3   8       71.35       94.54     60.58 o 
 -10   3   8      120.65      141.82     50.64 o 
  -9   3   8    10544.70    10335.85     91.33 o 
  -8   3   8      268.49      228.36     52.68 o 
  -7   3   8     4674.19     4931.23     66.64 o 
  -6   3   8        5.77       18.32     48.59 o 
  -5   3   8     2692.24     2626.61     60.76 o 
  -4   3   8     1556.62     1644.48     52.30 o 
  -3   3   8    11857.02    11724.07    100.77 o 
  -2   3   8      277.43      499.33     57.77 o 
  -1   3   8       88.76       58.58     57.26 o 
   0   3   8     1651.92     1836.29     64.82 o 
   1   3   8        4.87      104.02     59.71 o 
   2   3   8     4649.24     4509.21     78.11 o 
   3   3   8     3804.53     3823.92     76.55 o 
   4   3   8      214.43      182.58     60.50 o 
   5   3   8     3165.12     3217.05     72.51 o 
   6   3   8     4450.66     4260.60     86.35 o 
   7   3   8      373.68      441.39     72.16 o 
   8   3   8      274.18      370.22     65.63 o 
   9   3   8       95.37       89.88     65.02 o 
  10   3   8     1075.42      973.20     63.38 o 
  11   3   8     2922.52     2943.30     74.99 o 
  12   3   8      350.58      391.17     80.28 o 
  13   3   8     3856.60     3749.27     75.08 o 
  14   3   8      391.82      371.26     69.76 o 
  15   3   8      169.52      168.15     66.34 o 
  16   3   8        5.36       -0.27     64.80 o 
  17   3   8     1421.95     1460.89     81.78 o 
  18   3   8      157.29      148.54     75.07 o 
  19   3   8     1349.72     1271.08     83.51 o 
 -19   4   8       77.66       68.38     71.18 o 
 -18   4   8      117.43      167.01     81.56 o 
 -17   4   8        0.11      -14.21     73.17 o 
 -16   4   8      106.21      138.64     70.51 o 
 -15   4   8      807.29      773.69     69.11 o 
 -14   4   8       19.96       44.25     72.63 o 
 -13   4   8      755.19      780.65     58.47 o 
 -12   4   8       96.01       95.40     58.31 o 
 -11   4   8      536.74      479.18     58.82 o 
 -10   4   8      548.70      569.24     63.83 o 
  -9   4   8     1059.28     1015.17     59.70 o 
  -8   4   8       34.62       44.47     48.66 o 
  -7   4   8      488.01      520.03     56.41 o 
  -6   4   8      337.01      275.68     50.08 o 
  -5   4   8      631.00      620.97     55.34 o 
  -4   4   8      927.16     1139.87     55.26 o 
  -3   4   8      537.86      540.01     53.04 o 
  -2   4   8     1338.12     1510.66     55.66 o 
  -1   4   8     1416.78     1318.45     60.35 o 
   0   4   8      226.32      204.70     53.37 o 
   1   4   8      758.69      764.28     58.50 o 
   2   4   8      418.55      350.12     61.56 o 
   3   4   8      400.02      337.90     57.69 o 
   4   4   8      695.34      808.87     64.14 o 
   5   4   8      400.59      491.48     62.35 o 
   6   4   8     1709.89     1753.88     76.77 o 
   7   4   8     2528.04     2563.32     74.95 o 
   8   4   8        0.32       16.94     67.48 o 
   9   4   8      242.65      209.65     66.54 o 
  10   4   8     1148.14     1184.51     71.22 o 
  11   4   8     1025.24     1011.87     69.69 o 
  12   4   8        8.40        0.46     68.62 o 
  13   4   8      758.67      691.12     72.00 o 
  14   4   8      122.93      136.00     89.25 o 
  15   4   8      260.84      245.49     69.10 o 
  16   4   8      327.37      337.39     72.59 o 
  17   4   8      230.06      296.21     76.32 o 
  18   4   8       39.43       54.27     79.05 o 
 -19   5   8        0.68       23.94     98.03 o 
 -18   5   8       50.03       46.90     76.79 o 
 -17   5   8       57.58      -26.92     92.29 o 
 -16   5   8       12.50      -17.31     85.66 o 
 -15   5   8       88.84       86.61     64.75 o 
 -14   5   8       16.17       60.07     62.92 o 
 -13   5   8      286.54      280.37     63.14 o 
 -12   5   8        0.17        1.33     59.48 o 
 -11   5   8      209.12      215.48     55.67 o 
 -10   5   8       41.15       62.25     61.74 o 
  -9   5   8      210.97      182.05     61.29 o 
  -8   5   8       82.50      112.33     53.82 o 
  -7   5   8       27.98       41.89     53.72 o 
  -6   5   8      732.39      764.03     53.56 o 
  -5   5   8       16.82       66.64     54.84 o 
  -4   5   8      323.65      265.81     52.12 o 
  -3   5   8        6.71       36.68     50.26 o 
  -2   5   8      185.99      168.51     52.26 o 
  -1   5   8      211.71      358.20     53.38 o 
   0   5   8      300.18      265.20     53.24 o 
   1   5   8        3.77       41.30     57.36 o 
   2   5   8       72.38       99.93     52.61 o 
   3   5   8      641.65      663.23     56.81 o 
   4   5   8      512.81      549.41     67.33 o 
   5   5   8      103.61      130.04     70.13 o 
   6   5   8        2.45      -12.16     73.11 o 
   7   5   8      349.72      268.19     67.86 o 
   8   5   8      570.48      540.05     74.12 o 
   9   5   8     1055.16      929.01     76.97 o 
  10   5   8      328.41      343.55     67.88 o 
  11   5   8      182.17      210.56     74.63 o 
  12   5   8      198.51      229.16     75.83 o 
  13   5   8       20.25       50.99     77.74 o 
  14   5   8      130.56      138.63     81.06 o 
  15   5   8       47.32       81.09     81.91 o 
  16   5   8       19.23       35.01     96.10 o 
  17   5   8       10.94       31.87     75.28 o 
  18   5   8       23.44       69.19     81.27 o 
 -18   6   8        7.27       72.43     97.28 o 
 -17   6   8       29.63        9.12     82.14 o 
 -16   6   8        0.05       -1.93     74.31 o 
 -15   6   8       12.29      -10.41     65.16 o 
 -14   6   8       61.90       45.41     58.46 o 
 -13   6   8       12.05        3.03     59.90 o 
 -12   6   8        6.62       22.85     57.86 o 
 -11   6   8        9.84       13.71     58.02 o 
 -10   6   8       47.30       47.56     64.74 o 
  -9   6   8      350.66      348.33     63.49 o 
  -8   6   8       67.89       78.16     56.98 o 
  -7   6   8        6.20       11.55     54.52 o 
  -6   6   8       29.75       44.34     52.05 o 
  -5   6   8      109.66       70.79     58.85 o 
  -4   6   8      396.21      374.26     54.44 o 
  -3   6   8      157.57      145.40     59.72 o 
  -2   6   8       12.82       13.77     53.16 o 
  -1   6   8      133.85      140.85     56.63 o 
   0   6   8      115.28      219.51     52.71 o 
   1   6   8      323.60      244.38     60.50 o 
   2   6   8        0.30       15.31     57.03 o 
   3   6   8       76.40       15.07     60.49 o 
   4   6   8       24.55       45.97     64.50 o 
   5   6   8        0.45       -2.68     67.49 o 
   6   6   8       24.52       28.69     65.09 o 
   7   6   8      212.78      279.40     73.67 o 
   8   6   8       34.08       67.26     74.26 o 
   9   6   8       17.98       58.28     73.07 o 
  10   6   8       25.21       82.96     74.43 o 
  11   6   8       17.08       29.53     68.32 o 
  12   6   8       44.97       18.66     70.27 o 
  13   6   8      747.14      721.16     74.69 o 
  14   6   8       42.82       99.46     83.29 o 
  15   6   8       15.72       66.04     85.10 o 
  16   6   8       30.34       82.37     81.81 o 
  17   6   8       22.95       40.56     93.75 o 
 -17   7   8       16.70       62.22     87.48 o 
 -16   7   8        5.10       28.17     71.75 o 
 -15   7   8        7.52       30.36     70.73 o 
 -14   7   8      107.71      102.66     65.59 o 
 -13   7   8        2.00      -10.09     68.74 o 
 -12   7   8        0.69       13.25     62.48 o 
 -11   7   8       69.11      123.52     61.46 o 
 -10   7   8       53.00       79.25     67.75 o 
  -9   7   8        0.41        2.17     60.09 o 
  -8   7   8      278.77      266.46     65.18 o 
  -7   7   8       81.37      113.56     58.03 o 
  -6   7   8        5.23        3.80     56.69 o 
  -5   7   8      385.62      342.27     63.21 o 
  -4   7   8      467.82      434.69     55.17 o 
  -3   7   8      562.28      474.86     57.88 o 
  -2   7   8      702.84      617.53     59.11 o 
  -1   7   8      123.73      135.26     56.63 o 
   0   7   8        0.80        7.78     55.73 o 
   1   7   8      450.34      453.02     52.12 o 
   2   7   8      714.58      610.63     71.11 o 
   3   7   8      489.16      469.14     70.14 o 
   4   7   8       86.09       86.53     64.91 o 
   5   7   8      203.80      200.89     74.92 o 
   6   7   8       75.04      118.54     74.92 o 
   7   7   8      175.53      173.42     70.98 o 
   8   7   8      766.29      728.67     78.89 o 
   9   7   8      873.07      887.08     73.45 o 
  10   7   8        3.01       -6.51     69.73 o 
  11   7   8       99.04       97.63     77.34 o 
  12   7   8      376.70      377.43     74.04 o 
  13   7   8        0.38      -22.80     75.47 o 
  14   7   8       17.48       20.95     72.05 o 
  15   7   8       32.20       43.98     79.00 o 
  16   7   8        8.46       33.30     92.66 o 
  17   7   8       67.71       67.61     75.67 o 
 -17   8   8        5.14       58.01     83.61 o 
 -16   8   8      301.07      288.65     82.54 o 
 -15   8   8       15.18       89.99     73.86 o 
 -14   8   8      137.60      146.02     72.03 o 
 -13   8   8       25.39       -7.40     75.49 o 
 -12   8   8      977.01     1050.75     68.66 o 
 -11   8   8      252.33      226.05     63.94 o 
 -10   8   8       89.42       63.13     68.32 o 
  -9   8   8      279.18      200.41     65.33 o 
  -8   8   8        3.44       45.32     56.59 o 
  -7   8   8       72.03      109.54     55.55 o 
  -6   8   8       19.04       21.26     54.87 o 
  -5   8   8        2.26       31.53     53.73 o 
  -4   8   8      363.84      422.63     60.02 o 
  -3   8   8      503.86      474.69     59.58 o 
  -2   8   8     1212.60     1045.55     61.59 o 
  -1   8   8      280.04      295.03     58.88 o 
   0   8   8      284.67      352.59     64.11 o 
   1   8   8      863.42      982.26     71.13 o 
   2   8   8       84.51       94.20     61.03 o 
   3   8   8     2560.67     2239.90     69.96 o 
   4   8   8     3689.23     3620.56     71.72 o 
   5   8   8     1487.03     1541.84     74.40 o 
   6   8   8      330.67      340.42     70.99 o 
   7   8   8      343.40      359.33     70.67 o 
   8   8   8      211.79      207.03     78.35 o 
   9   8   8      312.12      345.46     76.34 o 
  10   8   8     1085.47     1145.92     82.73 o 
  11   8   8       12.39       57.40     80.61 o 
  12   8   8        0.68        2.22     70.52 o 
  13   8   8      423.09      382.39     72.97 o 
  14   8   8      872.66      884.18     84.30 o 
  15   8   8       51.01      113.32     78.27 o 
  16   8   8        6.67       32.15     86.17 o 
 -16   9   8        9.88       22.91     85.38 o 
 -15   9   8        0.15       52.04     79.41 o 
 -14   9   8      419.82      467.37     75.80 o 
 -13   9   8        0.76       50.07     71.32 o 
 -12   9   8       21.86       63.90     68.31 o 
 -11   9   8        0.82       17.14     73.84 o 
 -10   9   8      964.15     1107.09     70.16 o 
  -9   9   8     1195.11     1109.83     59.61 o 
  -8   9   8        1.94       22.61     63.58 o 
  -7   9   8      280.68      236.98     61.62 o 
  -6   9   8      396.53      398.26     66.74 o 
  -5   9   8      617.15      667.80     66.88 o 
  -4   9   8        1.13       17.11     59.02 o 
  -3   9   8     2834.37     2864.14     68.09 o 
  -2   9   8     8357.87     8210.75     86.46 o 
  -1   9   8      713.04      711.27     71.09 o 
   0   9   8        9.17        9.60     63.40 o 
   1   9   8        8.14       35.67     71.48 o 
   2   9   8     4926.44     4623.80     74.89 o 
   3   9   8      909.62      895.93     64.21 o 
   4   9   8     1967.04     1987.99     71.99 o 
   5   9   8       59.56       74.20     74.92 o 
   6   9   8     2265.13     2263.43     78.14 o 
   7   9   8      379.36      408.57     71.04 o 
   8   9   8        8.89       37.45     71.42 o 
   9   9   8        0.59      -10.43     73.14 o 
  10   9   8      516.93      558.03     71.11 o 
  11   9   8      503.21      529.53     78.64 o 
  12   9   8      771.40      926.86     89.26 o 
  13   9   8      667.71      715.24     90.91 o 
  14   9   8      115.66      178.67     93.41 o 
  15   9   8      292.02      290.94     88.01 o 
 -14  10   8       50.10       57.33     87.40 o 
 -13  10   8      445.20      414.70     77.70 o 
 -12  10   8       62.84      103.06     69.28 o 
 -11  10   8      920.82      924.68     71.31 o 
 -10  10   8       88.15      124.35     74.71 o 
  -9  10   8     2211.66     2236.95     79.56 o 
  -8  10   8      617.69      737.55     73.47 o 
  -7  10   8      160.62      222.10     60.54 o 
  -6  10   8       76.49      119.04     67.24 o 
  -5  10   8      618.90      733.30     69.11 o 
  -4  10   8     4514.37     4523.48     80.75 o 
  -3  10   8     1597.22     1664.03     70.80 o 
  -2  10   8      653.44      697.45     65.72 o 
  -1  10   8     1428.77     1369.60     67.74 o 
   0  10   8     5508.76     5459.71     82.36 o 
   1  10   8     1574.43     1494.00     68.88 o 
   2  10   8     2372.90     2303.20     72.17 o 
   3  10   8     3657.93     3532.68     79.95 o 
   4  10   8      551.59      517.41     67.89 o 
   5  10   8       63.06      117.82     71.75 o 
   6  10   8        8.18       -5.60     79.81 o 
   7  10   8      393.29      434.62     74.35 o 
   8  10   8      881.93      922.83     77.90 o 
   9  10   8      100.22       90.88     84.40 o 
  10  10   8       80.74      103.73     86.14 o 
  11  10   8      834.65      903.39     76.94 o 
  12  10   8      741.28      706.14     85.36 o 
  13  10   8       13.67       29.16     85.48 o 
  14  10   8       29.34       44.17     97.64 o 
 -13  11   8      779.47      778.44     87.58 o 
 -12  11   8       22.15       72.14     89.58 o 
 -11  11   8     2074.64     1940.30     85.12 o 
 -10  11   8      289.31      323.46     84.74 o 
  -9  11   8      144.86      121.89     74.59 o 
  -8  11   8       30.52        0.83     76.64 o 
  -7  11   8      982.62     1025.77     80.68 o 
  -6  11   8      980.18      965.51     69.70 o 
  -5  11   8       38.10       63.66     64.10 o 
  -4  11   8       26.24       72.43     72.72 o 
  -3  11   8        3.99       34.67     65.51 o 
  -2  11   8        8.29       18.34     66.96 o 
  -1  11   8     1632.70     1662.37     67.88 o 
   0  11   8      549.34      642.38     65.64 o 
   1  11   8     2462.13     2382.20     69.98 o 
   2  11   8      360.35      356.58     67.18 o 
   3  11   8     3911.02     3951.54     83.00 o 
   4  11   8      167.35      200.86     69.98 o 
   5  11   8     4561.82     4595.84    104.67 o 
   6  11   8     2490.86     2482.65     84.69 o 
   7  11   8       53.01       58.97     72.27 o 
   8  11   8       17.63       45.14     85.71 o 
   9  11   8     1531.02     1701.82     86.35 o 
  10  11   8      681.86      737.68     84.99 o 
  11  11   8      340.25      305.65     86.57 o 
  12  11   8       23.89       41.92     96.05 o 
 -11  12   8      634.04      638.41     86.92 o 
 -10  12   8       97.65      119.55     72.51 o 
  -9  12   8      803.28      848.12     76.97 o 
  -8  12   8       92.81       83.82     66.79 o 
  -7  12   8     1533.77     1522.60     82.63 o 
  -6  12   8      421.54      425.32     72.20 o 
  -5  12   8      222.84      232.39     68.24 o 
  -4  12   8     2097.91     2207.50     71.47 o 
  -3  12   8      424.78      466.04     68.91 o 
  -2  12   8      202.62      248.68     71.49 o 
  -1  12   8     2150.91     2235.66     72.80 o 
   0  12   8       87.35      104.61     70.32 o 
   1  12   8        0.76       16.57     70.92 o 
   2  12   8     1237.64     1249.76     77.10 o 
   3  12   8     1700.20     1700.09     72.47 o 
   4  12   8     2061.33     2089.92     84.90 o 
   5  12   8      415.31      494.16     88.33 o 
   6  12   8      166.06      227.83     81.10 o 
   7  12   8      890.53      878.44     79.16 o 
   8  12   8      760.07      749.52     86.30 o 
   9  12   8      128.28      159.66     79.06 o 
  10  12   8      108.73      106.23     86.67 o 
  -8  13   8      466.71      495.88     69.57 o 
  -7  13   8       56.93       72.39     70.65 o 
  -6  13   8      487.69      500.83     81.39 o 
  -5  13   8      861.03      876.05     73.00 o 
  -4  13   8      421.77      495.74     72.62 o 
  -3  13   8     1390.25     1441.20     74.22 o 
  -2  13   8       16.43       55.69     75.30 o 
  -1  13   8       21.51        2.32     71.80 o 
   0  13   8      209.44      203.93     77.14 o 
   1  13   8      797.43      843.34     73.98 o 
   2  13   8      166.67      147.41     75.93 o 
   3  13   8      624.60      654.40     76.41 o 
   4  13   8       76.96      119.71     84.08 o 
   5  13   8      139.43      122.49     84.06 o 
   6  13   8       99.28      109.78     78.75 o 
   7  13   8      483.13      392.70     90.16 o 
   8  13   8      337.25      322.60     83.65 o 
  -4  14   8        4.29       55.42     72.32 o 
  -3  14   8       34.42       42.06     81.17 o 
  -2  14   8       41.01       76.12     71.30 o 
  -1  14   8        2.00       26.35     70.79 o 
   0  14   8      107.20       97.58     84.94 o 
   1  14   8      130.69      128.02     83.41 o 
   2  14   8        5.12       39.28     85.44 o 
   3  14   8       49.80       86.87     80.94 o 
 -19   0   9       24.29       93.98    114.64 o 
 -17   0   9      145.20      172.65     92.33 o 
 -15   0   9        9.98       -4.16     99.42 o 
 -13   0   9       19.86       12.22     72.72 o 
 -11   0   9      201.87      207.29     71.02 o 
  -9   0   9       17.10      -29.34     76.35 o 
  -7   0   9        5.24       -2.60     68.39 o 
  -5   0   9      213.59      151.20     76.77 o 
  -3   0   9      268.61      254.81     76.56 o 
  -1   0   9       89.18      120.03     85.37 o 
   1   0   9      377.74      351.55    131.51 o 
   3   0   9       77.40      104.60     96.09 o 
   5   0   9      174.02      246.99     82.79 o 
   7   0   9        2.13        2.03     87.93 o 
   9   0   9       54.59       88.59     86.67 o 
  11   0   9      617.42      596.15     95.02 o 
  13   0   9      675.73      662.71    104.02 o 
  15   0   9        0.36       23.67     90.36 o 
  17   0   9      105.87      168.49     96.50 o 
  19   0   9       19.12       32.70    105.41 o 
 -20   1   9       49.03       94.83     80.08 o 
 -19   1   9      164.29      240.95     81.81 o 
 -18   1   9       80.84      120.27     78.48 o 
 -17   1   9        5.29       29.83     65.67 o 
 -16   1   9       73.92       47.41     73.66 o 
 -15   1   9       18.03       21.98     60.81 o 
 -14   1   9      126.20      132.29     52.96 o 
 -13   1   9       30.42       69.99     53.73 o 
 -12   1   9       14.67       26.39     57.22 o 
 -11   1   9       11.26       17.51     49.80 o 
 -10   1   9      113.48      111.29     55.49 o 
  -9   1   9      212.82      252.41     52.12 o 
  -8   1   9     1124.51     1220.49     62.66 o 
  -7   1   9        0.30       65.17     48.59 o 
  -6   1   9      334.80      368.90     52.91 o 
  -5   1   9       16.01       29.54     56.97 o 
  -4   1   9      523.18      506.04     48.58 o 
  -3   1   9      162.56      187.44     58.82 o 
  -2   1   9     1132.95     1037.88     64.95 o 
  -1   1   9     3027.02     3063.05     78.87 o 
   0   1   9     1868.85     1983.29     77.58 o 
   1   1   9     1181.56     1063.19     79.80 o 
   2   1   9     1158.15     1097.64     76.55 o 
   3   1   9      302.77      214.35     62.39 o 
   4   1   9       27.73       15.57     62.81 o 
   5   1   9      137.90      206.03     62.55 o 
   6   1   9      857.38      927.78     67.25 o 
   7   1   9      297.29      275.12     66.39 o 
   8   1   9      166.38      155.14     63.43 o 
   9   1   9      109.20      143.60     63.19 o 
  10   1   9      212.60      250.13     63.79 o 
  11   1   9        8.75       41.96     65.32 o 
  12   1   9        2.42       14.86     66.59 o 
  13   1   9       12.37       24.44     64.57 o 
  14   1   9       12.88       52.08     66.86 o 
  15   1   9        3.29        0.03     63.10 o 
  16   1   9       12.30       23.79     65.29 o 
  17   1   9       39.03       47.22     69.49 o 
  18   1   9       46.73       52.90     72.86 o 
  19   1   9      327.33      286.98     77.19 o 
 -20   2   9      136.59      139.52     65.63 o 
 -19   2   9      291.80      305.25     76.12 o 
 -18   2   9      387.08      480.95     75.56 o 
 -17   2   9      286.49      340.70     67.43 o 
 -16   2   9      305.13      317.12     74.37 o 
 -15   2   9       18.05       30.38     60.58 o 
 -14   2   9      387.32      463.68     60.61 o 
 -13   2   9      192.88      199.11     55.91 o 
 -12   2   9     1360.63     1318.64     51.14 o 
 -11   2   9     1717.14     1689.48     59.68 o 
 -10   2   9      208.37      187.26     51.30 o 
  -9   2   9      325.27      312.45     50.67 o 
  -8   2   9      427.08      431.84     53.00 o 
  -7   2   9      920.96      952.16     54.81 o 
  -6   2   9     1090.64     1040.46     54.32 o 
  -5   2   9      314.96      414.06     49.73 o 
  -4   2   9      233.21      167.02     51.68 o 
  -3   2   9      204.24      122.55     51.38 o 
  -2   2   9      996.43     1014.42     62.92 o 
  -1   2   9     5041.46     5236.25     84.61 o 
   0   2   9     7164.97     7311.15     96.19 o 
   1   2   9      977.61      830.91     65.20 o 
   2   2   9     2434.78     2514.01     76.21 o 
   3   2   9      776.99      807.31     65.67 o 
   4   2   9     9168.88     8927.01     96.07 o 
   5   2   9      389.02      342.30     57.90 o 
   6   2   9      541.34      617.88     57.39 o 
   7   2   9      584.00      601.01     68.70 o 
   8   2   9     2375.14     2489.11     75.44 o 
   9   2   9      772.33      718.52     67.95 o 
  10   2   9      828.72      760.52     75.89 o 
  11   2   9      101.98      109.62     66.51 o 
  12   2   9      405.44      441.97     64.83 o 
  13   2   9      146.34      146.17     66.77 o 
  14   2   9       31.49       57.42     66.01 o 
  15   2   9      936.62      913.78     62.86 o 
  16   2   9       89.40      101.80     69.81 o 
  17   2   9      270.61      269.83     67.55 o 
  18   2   9       22.19       53.52     73.26 o 
  19   2   9       22.95       39.36     75.48 o 
 -20   3   9       82.35      168.20    210.16 o 
 -19   3   9       17.60       59.28     84.14 o 
 -18   3   9        0.06      -39.58     92.28 o 
 -17   3   9      321.68      322.68     71.47 o 
 -16   3   9      207.70      236.05     64.54 o 
 -15   3   9       21.32       51.06     60.81 o 
 -14   3   9       57.31       16.53     60.80 o 
 -13   3   9      371.46      343.14     63.78 o 
 -12   3   9      870.52      787.63     70.22 o 
 -11   3   9      647.69      641.18     53.04 o 
 -10   3   9      235.82      220.72     50.82 o 
  -9   3   9    11582.65    11273.43    116.91 o 
  -8   3   9      133.54      107.64     48.43 o 
  -7   3   9      449.13      507.01     53.30 o 
  -6   3   9      441.77      565.50     51.41 o 
  -5   3   9     8740.44     8947.25    144.34 o 
  -4   3   9        0.68        0.10     50.11 o 
  -3   3   9    11369.20    11315.33    100.41 o 
  -2   3   9      261.30      354.67     48.07 o 
  -1   3   9     7747.26     7728.69     86.53 o 
   0   3   9        6.39       81.33     59.81 o 
   1   3   9     2710.32     3096.51     77.22 o 
   2   3   9     9934.79    10088.63    102.63 o 
   3   3   9        3.80       24.40     62.35 o 
   4   3   9      372.84      331.47     63.61 o 
   5   3   9     1537.85     1809.27     67.94 o 
   6   3   9     3433.94     3235.25     78.79 o 
   7   3   9     2877.00     2882.49     78.23 o 
   8   3   9        3.14      -14.58     64.30 o 
   9   3   9      221.98      261.41     72.47 o 
  10   3   9       35.06       66.27     63.91 o 
  11   3   9     2100.28     2086.58     80.17 o 
  12   3   9       72.45       84.30     66.75 o 
  13   3   9     1565.68     1514.37     72.45 o 
  14   3   9      253.45      258.86     64.55 o 
  15   3   9     3069.18     3111.74     81.95 o 
  16   3   9       99.00      100.77     65.64 o 
  17   3   9     1099.94     1218.52     82.07 o 
  18   3   9       37.88       48.98     70.48 o 
  19   3   9       45.65       64.45     80.47 o 
 -19   4   9     1232.92     1154.87     84.25 o 
 -18   4   9       60.58       61.45     67.51 o 
 -17   4   9      222.50      244.56     64.18 o 
 -16   4   9      206.51      235.03     62.24 o 
 -15   4   9     2044.60     1957.08     73.36 o 
 -14   4   9       95.07       84.11     64.77 o 
 -13   4   9        7.55        6.48     59.40 o 
 -12   4   9      248.21      315.58     60.90 o 
 -11   4   9     1024.34      987.75     60.78 o 
 -10   4   9     2632.01     2680.86     63.72 o 
  -9   4   9      486.44      534.08     57.84 o 
  -8   4   9     3015.29     3069.45     61.50 o 
  -7   4   9     8079.41     7753.30     85.23 o 
  -6   4   9      304.22      225.70     55.49 o 
  -5   4   9       86.69       98.33     54.63 o 
  -4   4   9      197.14      354.74     52.82 o 
  -3   4   9    10280.71    10191.52     85.28 o 
  -2   4   9     4185.92     4408.19     70.34 o 
  -1   4   9      247.45      314.10     51.03 o 
   0   4   9     3014.63     2979.10     69.62 o 
   1   4   9     8775.78     8360.76     88.71 o 
   2   4   9    13287.94    13696.40    125.67 o 
   3   4   9     2140.66     2075.26     68.40 o 
   4   4   9      179.03      178.73     57.09 o 
   5   4   9    13920.50    14025.26    104.88 o 
   6   4   9      264.49      242.71     60.14 o 
   7   4   9     2442.10     2339.62     73.15 o 
   8   4   9     2128.17     1953.13     78.19 o 
   9   4   9      330.60      391.73     67.38 o 
  10   4   9     1101.05     1113.56     71.69 o 
  11   4   9     1404.70     1392.38     68.99 o 
  12   4   9      129.91      137.84     68.97 o 
  13   4   9     3136.96     3093.33     87.21 o 
  14   4   9      182.03      159.29     72.43 o 
  15   4   9      277.52      345.19     70.94 o 
  16   4   9      129.82      176.59     72.85 o 
  17   4   9      587.63      559.73     77.11 o 
  18   4   9      880.91      881.09     77.55 o 
 -19   5   9      343.85      367.25     77.23 o 
 -18   5   9      135.70      177.94     77.50 o 
 -17   5   9     3028.53     3064.68     97.11 o 
 -16   5   9       27.73       46.28     74.46 o 
 -15   5   9      547.90      625.23     63.23 o 
 -14   5   9        6.15        7.10     66.03 o 
 -13   5   9     9597.50     9299.25     82.80 o 
 -12   5   9      281.04      236.74     61.81 o 
 -11   5   9      290.66      312.80     64.89 o 
 -10   5   9      255.91      222.70     64.61 o 
  -9   5   9     2638.17     2438.22     59.96 o 
  -8   5   9      234.41      243.74     51.04 o 
  -7   5   9     1987.12     1931.92     61.20 o 
  -6   5   9     9133.19     9370.63     84.80 o 
  -5   5   9      440.30      354.54     52.79 o 
  -4   5   9    13555.19    13643.58    133.54 o 
  -3   5   9      184.74      129.74     51.45 o 
  -2   5   9     2728.90     2807.64     63.70 o 
  -1   5   9    11194.79    10385.15     85.85 o 
   0   5   9     4166.97     4624.16     72.05 o 
   1   5   9     5429.74     5859.61     78.43 o 
   2   5   9     4282.38     4309.98     70.47 o 
   3   5   9    19591.49    18419.98    205.16 o 
   4   5   9      309.54      349.32     60.89 o 
   5   5   9     2950.08     3004.56     78.69 o 
   6   5   9       18.87       65.88     72.60 o 
   7   5   9    13279.55    12932.48    115.10 o 
   8   5   9        6.03       60.19     71.82 o 
   9   5   9    13334.79    12910.96    113.77 o 
  10   5   9      453.86      463.00     76.08 o 
  11   5   9     2765.62     2667.42     84.21 o 
  12   5   9      115.14      117.66     68.87 o 
  13   5   9      764.06      732.30     80.00 o 
  14   5   9     4073.64     4236.12     94.83 o 
  15   5   9        0.73       35.11     95.07 o 
  16   5   9      268.20      283.57     98.80 o 
  17   5   9        1.68        4.42     76.69 o 
  18   5   9       22.25       66.91     87.27 o 
 -18   6   9       49.32       75.52     80.67 o 
 -17   6   9       77.75      139.18     77.28 o 
 -16   6   9        5.16       38.15     67.79 o 
 -15   6   9      851.00      968.13     64.58 o 
 -14   6   9       27.38       -1.48     65.63 o 
 -13   6   9      494.44      531.44     63.32 o 
 -12   6   9      328.77      342.28     59.09 o 
 -11   6   9     6578.54     6568.37     78.47 o 
 -10   6   9     1976.69     1995.70     69.78 o 
  -9   6   9      847.66      841.04     61.39 o 
  -8   6   9     1153.82     1043.33     60.84 o 
  -7   6   9      273.45      217.98     59.83 o 
  -6   6   9    13728.48    12892.39    115.29 o 
  -5   6   9      181.30      175.68     58.80 o 
  -4   6   9     9492.53     9293.50     86.28 o 
  -3   6   9      560.00      401.14     60.89 o 
  -2   6   9     4063.20     4492.62     71.97 o 
  -1   6   9      332.30      299.63     61.30 o 
   0   6   9    11376.14    10913.03    100.42 o 
   1   6   9     3772.54     3692.68     68.59 o 
   2   6   9       79.89       66.53     55.45 o 
   3   6   9      843.24      809.44     62.26 o 
   4   6   9      178.41      179.12     64.71 o 
   5   6   9      145.36      139.89     72.48 o 
   6   6   9      610.47      721.23     75.10 o 
   7   6   9     1367.15     1328.55     71.95 o 
   8   6   9      765.83      775.09     76.45 o 
   9   6   9     7440.65     7395.85    111.55 o 
  10   6   9     1143.59     1079.81     78.88 o 
  11   6   9     1098.78     1012.60     78.14 o 
  12   6   9    10154.77    10312.41    150.23 o 
  13   6   9     1641.48     1666.81     79.87 o 
  14   6   9      718.49      813.09     86.04 o 
  15   6   9      225.23      251.67     87.21 o 
  16   6   9     1216.47     1148.85     94.41 o 
  17   6   9       33.19       88.34     94.28 o 
 -17   7   9      122.17      138.52     74.96 o 
 -16   7   9     1326.64     1330.68     72.18 o 
 -15   7   9       80.62      110.00     70.19 o 
 -14   7   9       76.77       81.27     67.32 o 
 -13   7   9       15.88       37.65     70.78 o 
 -12   7   9      610.84      621.34     68.92 o 
 -11   7   9        0.41      -27.57     61.68 o 
 -10   7   9      229.43      277.94     59.77 o 
  -9   7   9      743.90      732.83     59.17 o 
  -8   7   9     1214.72     1174.15     63.27 o 
  -7   7   9     6516.17     6028.08     91.90 o 
  -6   7   9        5.72        9.09     61.27 o 
  -5   7   9      245.41      161.47     51.89 o 
  -4   7   9     1224.53     1146.73     64.22 o 
  -3   7   9      274.92      293.90     61.28 o 
  -2   7   9      978.65      891.14     60.41 o 
  -1   7   9     1234.76     1055.63     65.37 o 
   0   7   9     1679.18     1637.54     62.98 o 
   1   7   9     6999.41     6719.90     79.49 o 
   2   7   9     1325.48     1306.61     55.07 o 
   3   7   9       93.06       97.10     69.19 o 
   4   7   9       79.04       84.10     70.20 o 
   5   7   9     1479.51     1372.01     72.02 o 
   6   7   9      173.19      149.10     68.55 o 
   7   7   9     1411.32     1457.80     79.11 o 
   8   7   9     4280.70     4292.57     90.12 o 
   9   7   9     1146.53     1188.50     79.36 o 
  10   7   9     6161.91     6176.91     96.48 o 
  11   7   9      997.75     1014.07     75.48 o 
  12   7   9     1117.33     1097.49     77.36 o 
  13   7   9        3.91      -18.97     75.99 o 
  14   7   9     1174.37     1100.55     74.83 o 
  15   7   9      545.37      698.79     92.69 o 
  16   7   9       18.48       21.36     94.11 o 
 -16   8   9        3.07       -4.75     73.66 o 
 -15   8   9      102.11      139.78     80.23 o 
 -14   8   9     2524.12     2705.19     79.21 o 
 -13   8   9        2.83      -14.12     61.68 o 
 -12   8   9      441.12      480.96     60.58 o 
 -11   8   9       57.39       93.36     61.36 o 
 -10   8   9      109.55      160.90     61.50 o 
  -9   8   9       79.23      110.48     58.55 o 
  -8   8   9      155.67      162.25     65.75 o 
  -7   8   9       16.89       30.54     62.02 o 
  -6   8   9        1.87       48.29     60.56 o 
  -5   8   9      645.40      629.72     65.27 o 
  -4   8   9       15.21       64.76     62.58 o 
  -3   8   9       73.51      113.02     57.52 o 
  -2   8   9     2409.51     2390.33     68.74 o 
  -1   8   9      416.45      494.80     63.50 o 
   0   8   9       33.13       53.49     62.18 o 
   1   8   9       22.76       71.84     69.36 o 
   2   8   9     1515.18     1452.58     67.12 o 
   3   8   9      676.74      755.35     74.00 o 
   4   8   9     2171.09     2234.42     79.09 o 
   5   8   9     4331.28     4336.08     85.54 o 
   6   8   9      348.94      451.27     70.98 o 
   7   8   9      412.78      369.21     77.54 o 
   8   8   9     6474.05     6400.88     95.41 o 
   9   8   9     1879.26     1869.29     83.18 o 
  10   8   9     1062.90     1139.77     75.60 o 
  11   8   9      255.24      234.19     69.42 o 
  12   8   9     1204.48     1226.56     81.61 o 
  13   8   9        8.13       11.05     78.41 o 
  14   8   9      586.41      555.45     83.65 o 
  15   8   9       62.33       69.61     84.05 o 
  16   8   9      105.93      118.85     76.68 o 
 -15   9   9       53.11       49.91     80.24 o 
 -14   9   9       11.41        8.30     70.50 o 
 -13   9   9      160.51      121.11     69.21 o 
 -12   9   9      137.55      153.83     61.49 o 
 -11   9   9        2.48       48.82     62.72 o 
 -10   9   9      245.10      283.38     58.77 o 
  -9   9   9      313.70      373.25     63.84 o 
  -8   9   9      475.92      456.82     55.54 o 
  -7   9   9       49.66       59.44     60.21 o 
  -6   9   9       11.79       17.15     56.67 o 
  -5   9   9     1072.50     1057.95     60.75 o 
  -4   9   9     1863.84     1870.93     68.84 o 
  -3   9   9     1917.09     1891.01     68.85 o 
  -2   9   9     2249.96     2168.35     65.72 o 
  -1   9   9      853.15      882.76     66.14 o 
   0   9   9     2082.74     2115.58     76.59 o 
   1   9   9       45.64       68.45     61.55 o 
   2   9   9     1264.71     1196.93     76.65 o 
   3   9   9      872.27      864.14     66.40 o 
   4   9   9       84.44      145.99     65.75 o 
   5   9   9       65.70       77.71     75.49 o 
   6   9   9     2564.80     2629.18     85.91 o 
   7   9   9      467.25      511.94     78.91 o 
   8   9   9      378.12      364.40     79.75 o 
   9   9   9      283.67      279.42     71.29 o 
  10   9   9      789.26      856.48     74.22 o 
  11   9   9        0.00       -2.03     72.62 o 
  12   9   9        0.38       73.82     87.30 o 
  13   9   9      239.53      235.66     72.71 o 
  14   9   9      216.67      257.01     85.63 o 
  15   9   9      322.45      285.29     78.69 o 
 -14  10   9       18.11       -3.07     74.89 o 
 -13  10   9        8.71       13.57     75.22 o 
 -12  10   9        4.98      -23.86     74.34 o 
 -11  10   9      238.14      286.42     77.85 o 
 -10  10   9      228.21      236.00     69.96 o 
  -9  10   9       18.14       44.05     69.27 o 
  -8  10   9        3.52        3.49     66.13 o 
  -7  10   9      152.06      163.50     65.08 o 
  -6  10   9      455.74      488.89     64.36 o 
  -5  10   9      404.51      378.33     62.38 o 
  -4  10   9      588.93      577.05     66.82 o 
  -3  10   9      585.81      618.81     67.73 o 
  -2  10   9      534.53      583.22     67.68 o 
  -1  10   9       33.72       59.54     60.34 o 
   0  10   9      172.55      188.82     60.62 o 
   1  10   9      316.96      304.57     67.64 o 
   2  10   9       80.89      152.78     64.69 o 
   3  10   9       18.75       24.73     66.12 o 
   4  10   9       46.70       34.05     67.21 o 
   5  10   9        7.96       -8.98     72.94 o 
   6  10   9      237.48      184.71     73.92 o 
   7  10   9      328.80      303.90     70.06 o 
   8  10   9      158.42      180.24     69.80 o 
   9  10   9      199.11      247.23     77.86 o 
  10  10   9      484.96      487.57     87.56 o 
  11  10   9      156.65      175.56     89.54 o 
  12  10   9       96.07       75.87     82.31 o 
  13  10   9        5.28       -4.85     87.47 o 
 -13  11   9       41.14       14.31     86.08 o 
 -12  11   9       52.71       91.18     82.82 o 
 -11  11   9        6.19      -23.78     79.01 o 
 -10  11   9       16.59       34.57     82.80 o 
  -9  11   9        6.30       41.75     73.07 o 
  -8  11   9       13.89       67.42     68.34 o 
  -7  11   9       16.42       58.48     66.95 o 
  -6  11   9       31.76       32.65     66.71 o 
  -5  11   9        0.19       39.95     69.45 o 
  -4  11   9       13.14       64.29     72.75 o 
  -3  11   9        1.62      -27.15     72.92 o 
  -2  11   9      108.96      130.96     63.00 o 
  -1  11   9       13.27       25.07     72.37 o 
   0  11   9        3.81       28.45     63.21 o 
   1  11   9        5.28       60.54     65.58 o 
   2  11   9       82.65       86.56     65.98 o 
   3  11   9       30.18       69.39     68.57 o 
   4  11   9      179.15      199.79     74.69 o 
   5  11   9      117.73      179.80     75.99 o 
   6  11   9       18.61        9.85     69.77 o 
   7  11   9        9.32      -13.40     78.70 o 
   8  11   9      172.32      207.30     74.24 o 
   9  11   9      135.15      141.17     89.00 o 
  10  11   9       30.97       29.10     76.97 o 
  11  11   9        6.40       10.52     85.29 o 
  12  11   9       84.86       49.88     82.11 o 
 -11  12   9       41.60       58.89     83.57 o 
 -10  12   9        3.44        6.02     82.35 o 
  -9  12   9        7.86       15.61     79.60 o 
  -8  12   9        5.56      -23.30     78.37 o 
  -7  12   9      100.93      159.35     73.04 o 
  -6  12   9       31.04       22.64     72.64 o 
  -5  12   9       22.68       -4.87     71.78 o 
  -4  12   9        2.01       15.33     73.42 o 
  -3  12   9       28.05       76.02     73.21 o 
  -2  12   9       54.50       73.15     67.42 o 
  -1  12   9       11.46       44.17     68.85 o 
   0  12   9        3.04       69.25     72.62 o 
   1  12   9        0.10       43.98     73.75 o 
   2  12   9       10.15       74.06     64.14 o 
   3  12   9       29.80       73.22     71.07 o 
   4  12   9       89.56       86.84     74.88 o 
   5  12   9      155.46      139.67     88.17 o 
   6  12   9       25.90       52.05     86.91 o 
   7  12   9       56.21       89.77     76.64 o 
   8  12   9       86.13      115.65     77.86 o 
   9  12   9       75.61       61.35     80.15 o 
  10  12   9       72.18       85.77     88.08 o 
  -8  13   9       41.99       73.24     89.23 o 
  -7  13   9       68.65      112.08     75.79 o 
  -6  13   9       32.34       40.95     68.53 o 
  -5  13   9      679.06      701.35     69.90 o 
  -4  13   9      502.87      523.32     74.24 o 
  -3  13   9       86.64       87.22     66.10 o 
  -2  13   9       15.42       14.19     77.73 o 
  -1  13   9      137.39      126.41     74.17 o 
   0  13   9       42.79       35.89     75.81 o 
   1  13   9      122.25      128.38     71.96 o 
   2  13   9       79.02       81.61     74.43 o 
   3  13   9       38.82       83.69     75.88 o 
   4  13   9        2.51       -1.88     84.89 o 
   5  13   9        2.73       -6.18     78.29 o 
   6  13   9        1.33        5.36     93.86 o 
   7  13   9       88.50      107.30     89.43 o 
  -3  14   9       32.04       93.30     76.28 o 
  -2  14   9      127.00      183.89     75.80 o 
  -1  14   9        7.80        4.47     86.18 o 
   0  14   9       13.32       34.12     83.49 o 
   1  14   9      135.34      116.83     86.56 o 
   2  14   9       78.22       95.56     85.81 o 
   3  14   9        2.76        9.77    151.69 o 
 -20   0  10     1164.65     1019.11    109.31 o 
 -18   0  10       76.25       14.78     97.62 o 
 -16   0  10      633.74      627.29     85.17 o 
 -14   0  10      154.61      208.27     83.95 o 
 -12   0  10     1779.06     1705.00     86.64 o 
 -10   0  10    16754.43    16060.77    224.02 o 
  -8   0  10     3234.57     3603.64     91.98 o 
  -6   0  10    23322.71    23235.33    513.46 o 
  -4   0  10      258.96      165.60     78.44 o 
  -2   0  10    15618.85    14398.40    407.24 o 
   0   0  10    42346.90    41103.84   1047.22 o 
   2   0  10     1184.21     1132.17    105.91 o 
   4   0  10     2710.46     2660.30    109.70 o 
   6   0  10      262.53      287.49     81.04 o 
   8   0  10      687.40      774.68    104.58 o 
  10   0  10      924.69      730.39    100.36 o 
  12   0  10     8010.21     8021.05    134.51 o 
  14   0  10     2801.34     2632.39    110.67 o 
  16   0  10     4018.22     4022.25    108.12 o 
  18   0  10       10.60       22.63    103.73 o 
 -20   1  10      104.79      100.46     76.55 o 
 -19   1  10      148.94      166.95     82.09 o 
 -18   1  10       14.11        5.48     72.98 o 
 -17   1  10       11.07       32.63     66.40 o 
 -16   1  10     2304.01     2404.95     74.02 o 
 -15   1  10      850.02      894.37     60.26 o 
 -14   1  10      619.12      603.35     61.97 o 
 -13   1  10        1.33       29.64     54.12 o 
 -12   1  10     1240.11     1367.52     58.22 o 
 -11   1  10       16.28        9.53     47.25 o 
 -10   1  10     1240.08     1272.05     56.51 o 
  -9   1  10     4446.23     4647.72     59.05 o 
  -8   1  10    26833.54    26869.03    246.95 o 
  -7   1  10      448.01      656.53     54.49 o 
  -6   1  10     2131.96     2301.57     60.16 o 
  -5   1  10      776.07      946.86     55.90 o 
  -4   1  10    15131.61    14661.60    231.44 o 
  -3   1  10    10062.79    11010.70    153.94 o 
  -2   1  10     7741.05     7792.01    122.36 o 
  -1   1  10    20555.05    20614.81    271.90 o 
   0   1  10    28515.09    27924.57    309.73 o 
   1   1  10     1430.08     1505.91     78.67 o 
   2   1  10    14524.98    14917.96    169.84 o 
   3   1  10      471.72      398.67     67.70 o 
   4   1  10     5233.21     5090.82     86.97 o 
   5   1  10     4892.06     5067.20     83.68 o 
   6   1  10     1336.32     1224.11     67.84 o 
   7   1  10     5999.37     5412.66     86.44 o 
   8   1  10      426.98      323.38     64.50 o 
   9   1  10     8342.65     8548.39     99.91 o 
  10   1  10      871.31      937.01     73.73 o 
  11   1  10       55.00      113.03     68.15 o 
  12   1  10     2685.34     2569.08     79.01 o 
  13   1  10     6374.49     6346.28     91.47 o 
  14   1  10     3898.77     3996.07     78.26 o 
  15   1  10      268.94      264.69     63.26 o 
  16   1  10      422.76      486.52     68.09 o 
  17   1  10      218.46      190.02     70.15 o 
  18   1  10     1707.20     1775.94     78.37 o 
  19   1  10      102.62       90.41     76.97 o 
 -20   2  10      941.11      907.26     79.79 o 
 -19   2  10       11.67       25.00     84.42 o 
 -18   2  10      395.57      426.27     70.49 o 
 -17   2  10      395.78      437.43     72.01 o 
 -16   2  10        6.36       43.36     64.03 o 
 -15   2  10       25.32       10.35     57.70 o 
 -14   2  10     3788.79     3781.40     70.39 o 
 -13   2  10       64.83       69.72     58.00 o 
 -12   2  10      167.56      242.85     49.80 o 
 -11   2  10      477.89      536.57     58.59 o 
 -10   2  10     3471.37     3420.97     60.85 o 
  -9   2  10    13290.65    13425.63     89.95 o 
  -8   2  10        0.47       11.53     54.67 o 
  -7   2  10        2.11       19.81     50.60 o 
  -6   2  10     2220.95     2481.65     56.36 o 
  -5   2  10        3.68       89.19     53.15 o 
  -4   2  10       79.23       82.14     53.96 o 
  -3   2  10       35.06       52.63     55.41 o 
  -2   2  10     6589.33     5812.48     81.84 o 
  -1   2  10      632.39      811.09    103.81 o 
   0   2  10      582.91      489.93     64.84 o 
   1   2  10    10053.71     9270.06    107.04 o 
   2   2  10    36479.57    37132.45    324.83 o 
   3   2  10     3759.16     3962.16     82.14 o 
   4   2  10     3642.09     3582.07     76.01 o 
   5   2  10      487.52      410.33     62.33 o 
   6   2  10     9008.84     8414.73     88.58 o 
   7   2  10      248.83      257.23     62.15 o 
   8   2  10     2672.07     2547.78     87.00 o 
   9   2  10      106.76      115.72     65.25 o 
  10   2  10       50.52       44.17     69.23 o 
  11   2  10     1438.93     1302.91     74.04 o 
  12   2  10      846.30      819.28     74.77 o 
  13   2  10     4837.42     4802.47     81.72 o 
  14   2  10       75.25      100.57     66.68 o 
  15   2  10      691.29      702.63     70.67 o 
  16   2  10        1.41       30.98     69.79 o 
  17   2  10      777.31      737.43     71.13 o 
  18   2  10      661.66      594.34     77.66 o 
  19   2  10      292.64      270.56     74.82 o 
 -19   3  10      127.83      200.04     74.26 o 
 -18   3  10        7.47        3.08     74.47 o 
 -17   3  10       21.11       -9.41     71.33 o 
 -16   3  10       94.46      120.06     62.58 o 
 -15   3  10       39.90       53.69     66.56 o 
 -14   3  10      153.56      141.46     64.33 o 
 -13   3  10      148.15       96.22     68.35 o 
 -12   3  10     1363.64     1183.79     60.74 o 
 -11   3  10     3643.11     3646.17     62.74 o 
 -10   3  10        2.82       15.37     53.78 o 
  -9   3  10       47.89       66.04     48.09 o 
  -8   3  10      421.52      472.38     48.11 o 
  -7   3  10    10693.99    10674.07    106.99 o 
  -6   3  10     2083.51     2427.41     56.14 o 
  -5   3  10     6953.87     6549.15     75.33 o 
  -4   3  10     1001.83      977.74     55.05 o 
  -3   3  10      670.87      554.89     53.99 o 
  -2   3  10       53.15       88.26     54.92 o 
  -1   3  10    14244.63    14082.15    140.55 o 
   0   3  10     1724.65     1660.96     65.70 o 
   1   3  10     1266.29     1405.16     63.70 o 
   2   3  10      848.67      953.53     66.05 o 
   3   3  10      278.84      288.89     61.39 o 
   4   3  10      427.37      390.99     60.83 o 
   5   3  10        0.89        2.63     60.37 o 
   6   3  10      309.59      330.50     59.56 o 
   7   3  10      597.60      625.94     62.93 o 
   8   3  10      300.17      316.83     65.67 o 
   9   3  10     1172.64     1152.13     66.64 o 
  10   3  10        2.39       10.30     63.47 o 
  11   3  10      341.29      374.10     79.48 o 
  12   3  10       18.08      -30.18     75.90 o 
  13   3  10       32.22       49.09     68.25 o 
  14   3  10       28.96       32.73     69.96 o 
  15   3  10     4400.39     4429.50     85.89 o 
  16   3  10      489.18      479.50     71.56 o 
  17   3  10      175.57      240.38     73.66 o 
  18   3  10       40.96       80.32     77.80 o 
 -19   4  10       21.72       16.48     88.01 o 
 -18   4  10        0.16       39.10     71.84 o 
 -17   4  10      150.28      196.10     68.37 o 
 -16   4  10       90.61       66.26     67.82 o 
 -15   4  10      277.48      276.36     64.73 o 
 -14   4  10       26.01       27.34     61.85 o 
 -13   4  10      685.74      684.02     67.42 o 
 -12   4  10      167.64      141.57     58.90 o 
 -11   4  10        2.38      -15.86     59.76 o 
 -10   4  10      159.33      178.17     51.16 o 
  -9   4  10      206.09      177.44     53.76 o 
  -8   4  10     1226.54     1206.98     56.30 o 
  -7   4  10      823.01      827.10     51.24 o 
  -6   4  10       27.78        2.31     48.36 o 
  -5   4  10      559.44      535.75     51.30 o 
  -4   4  10       31.44       43.24     50.35 o 
  -3   4  10     5665.19     5763.54     70.62 o 
  -2   4  10      214.00      182.13     55.07 o 
  -1   4  10     3444.68     3599.00     69.60 o 
   0   4  10       23.95       -9.47     54.44 o 
   1   4  10        1.59      -18.42     51.94 o 
   2   4  10     3483.51     3364.77     69.84 o 
   3   4  10       84.84       72.69     60.13 o 
   4   4  10       21.73       10.85     56.94 o 
   5   4  10     4796.23     4887.77     76.84 o 
   6   4  10        1.44        5.46     59.45 o 
   7   4  10      674.57      697.34     64.65 o 
   8   4  10     1622.93     1437.31     77.77 o 
   9   4  10      203.14      176.94     70.01 o 
  10   4  10      293.87      283.57     67.39 o 
  11   4  10        1.45       45.50     67.46 o 
  12   4  10       25.76       44.14     67.38 o 
  13   4  10      583.12      609.38     83.72 o 
  14   4  10      163.09      135.52     80.90 o 
  15   4  10       40.24       70.25     74.54 o 
  16   4  10       12.55       26.72     68.16 o 
  17   4  10      693.65      617.55     73.56 o 
  18   4  10       20.79       36.93     80.80 o 
 -19   5  10        0.21       83.23     82.35 o 
 -18   5  10        3.71       51.73     72.96 o 
 -17   5  10       66.53       77.52     66.87 o 
 -16   5  10        0.90       39.86     78.42 o 
 -15   5  10      206.27      207.96     70.14 o 
 -14   5  10       11.03       53.55     68.61 o 
 -13   5  10       62.60       52.82     68.11 o 
 -12   5  10       15.23       19.54     56.86 o 
 -11   5  10       85.30       73.15     56.10 o 
 -10   5  10       13.96       43.15     58.05 o 
  -9   5  10      133.22      108.52     57.68 o 
  -8   5  10        4.02       19.93     50.98 o 
  -7   5  10       36.82       67.56     54.89 o 
  -6   5  10        0.04       43.47     53.82 o 
  -5   5  10        0.39       31.92     53.73 o 
  -4   5  10      360.20      376.66     52.75 o 
  -3   5  10      931.52      842.48     52.20 o 
  -2   5  10      254.65      267.27     46.98 o 
  -1   5  10        0.42       15.74     50.90 o 
   0   5  10     1309.35     1374.03     59.54 o 
   1   5  10     2857.73     2662.62     66.95 o 
   2   5  10     1705.39     1621.15     64.72 o 
   3   5  10      604.70      399.41     60.36 o 
   4   5  10       58.63       82.98     56.40 o 
   5   5  10        4.98       17.49     64.86 o 
   6   5  10      498.53      471.78     68.27 o 
   7   5  10      283.72      289.16     74.58 o 
   8   5  10      819.67      836.78     76.86 o 
   9   5  10       96.45       90.88     67.79 o 
  10   5  10       12.82       14.66     74.17 o 
  11   5  10        0.97       34.08     74.65 o 
  12   5  10        0.17       11.02     76.14 o 
  13   5  10      173.08      177.84     79.79 o 
  14   5  10       28.90       31.14     82.38 o 
  15   5  10       12.37      107.06    111.19 o 
  16   5  10       11.61       16.81     91.08 o 
  17   5  10       73.34       65.78     84.80 o 
  18   5  10       48.85       63.74     98.00 o 
 -18   6  10        7.07       11.11     89.63 o 
 -17   6  10        2.29       23.67     78.79 o 
 -16   6  10        2.54       57.48     66.64 o 
 -15   6  10        0.00        8.16     68.12 o 
 -14   6  10        0.52       34.76     64.83 o 
 -13   6  10      196.61      210.70     61.26 o 
 -12   6  10       27.84       16.86     57.42 o 
 -11   6  10      336.80      353.37     61.63 o 
 -10   6  10       50.37       83.97     58.94 o 
  -9   6  10       43.90       81.33     58.31 o 
  -8   6  10       17.02       19.74     59.41 o 
  -7   6  10        3.52       12.51     57.34 o 
  -6   6  10        2.70       46.67     55.74 o 
  -5   6  10      332.01      343.84     47.13 o 
  -4   6  10        2.62       21.39     51.27 o 
  -3   6  10       19.99       22.48     52.92 o 
  -2   6  10       75.83       79.25     50.42 o 
  -1   6  10      100.77      150.81     54.13 o 
   0   6  10      199.55      173.22     55.94 o 
   1   6  10      345.40      325.88     54.55 o 
   2   6  10      279.05      236.34     53.61 o 
   3   6  10      171.61      157.44     57.24 o 
   4   6  10        7.79        9.14     59.22 o 
   5   6  10       40.55       60.81     73.29 o 
   6   6  10      139.29      117.45     73.43 o 
   7   6  10       59.78      101.11     72.83 o 
   8   6  10      238.96      270.81     75.33 o 
   9   6  10       98.78      123.01     76.32 o 
  10   6  10      274.90      276.92     76.26 o 
  11   6  10      638.81      617.44     71.11 o 
  12   6  10        0.45      -15.81     79.18 o 
  13   6  10      172.52      184.02     82.05 o 
  14   6  10       71.66      104.12     72.50 o 
  15   6  10      247.86      215.47     87.63 o 
  16   6  10        8.74       26.16     77.65 o 
  17   6  10       47.30       82.96     95.85 o 
 -17   7  10       29.23      -10.51     79.06 o 
 -16   7  10      181.96      204.84     74.98 o 
 -15   7  10       80.12       84.30     70.91 o 
 -14   7  10       27.15       90.83     63.66 o 
 -13   7  10        0.01       25.14     60.99 o 
 -12   7  10      139.38      139.42     68.39 o 
 -11   7  10       31.68       73.24     63.83 o 
 -10   7  10       14.21       17.56     51.94 o 
  -9   7  10      140.93      138.99     59.70 o 
  -8   7  10        9.57       47.55     51.98 o 
  -7   7  10      587.55      568.06     63.33 o 
  -6   7  10      113.64       91.47     62.58 o 
  -5   7  10        5.18        9.83     56.96 o 
  -4   7  10        6.70       25.95     56.80 o 
  -3   7  10        6.44       -3.71     51.01 o 
  -2   7  10       30.00       69.07     59.82 o 
  -1   7  10     1368.30     1423.16     65.21 o 
   0   7  10     1364.39     1389.95     65.97 o 
   1   7  10     1176.30     1262.15     61.83 o 
   2   7  10      105.81       75.63     62.48 o 
   3   7  10      233.17      212.80     65.27 o 
   4   7  10      395.56      425.72     72.18 o 
   5   7  10       84.53       44.72     73.37 o 
   6   7  10       38.32       56.01     74.64 o 
   7   7  10        6.42      -17.19     67.61 o 
   8   7  10        0.50       20.76     76.15 o 
   9   7  10      180.55      162.33     76.89 o 
  10   7  10      783.64      820.01     73.40 o 
  11   7  10        2.18       52.57     78.81 o 
  12   7  10       37.74       16.40     81.44 o 
  13   7  10       96.25      105.71     77.08 o 
  14   7  10      137.62      101.36     78.61 o 
  15   7  10       47.34       72.59     89.57 o 
  16   7  10       23.66       58.51     85.87 o 
 -16   8  10      344.59      356.11     79.63 o 
 -15   8  10       41.76       76.86     72.25 o 
 -14   8  10     1625.46     1654.31     78.39 o 
 -13   8  10        9.43       37.67     65.76 o 
 -12   8  10        1.42        2.22     73.39 o 
 -11   8  10       22.94       20.15     68.62 o 
 -10   8  10      150.79      240.93     63.56 o 
  -9   8  10      329.00      319.25     55.39 o 
  -8   8  10      317.86      395.45     67.49 o 
  -7   8  10        4.69       41.40     59.98 o 
  -6   8  10        1.80       42.59     63.26 o 
  -5   8  10      876.43      809.80     64.99 o 
  -4   8  10      398.23      408.40     63.40 o 
  -3   8  10       55.01       81.23     59.17 o 
  -2   8  10      456.17      518.71     63.81 o 
  -1   8  10      242.85      296.34     64.49 o 
   0   8  10       10.26       73.52     65.72 o 
   1   8  10     1656.27     1597.38     65.32 o 
   2   8  10     2907.51     3081.65     73.58 o 
   3   8  10       45.40       60.76     66.40 o 
   4   8  10       29.54       48.36     73.71 o 
   5   8  10      296.97      291.89     63.06 o 
   6   8  10      497.22      469.16     72.06 o 
   7   8  10      131.94      153.79     69.14 o 
   8   8  10     3054.06     2997.34     87.29 o 
   9   8  10        2.89       64.15     70.61 o 
  10   8  10        6.83        4.00     74.17 o 
  11   8  10       19.45       10.58     82.70 o 
  12   8  10      996.16      993.59     80.75 o 
  13   8  10      122.84      115.44     80.61 o 
  14   8  10       28.89       56.42     90.53 o 
  15   8  10        0.22      -16.17     78.41 o 
 -15   9  10        7.02       22.69     73.96 o 
 -14   9  10      335.19      336.67     75.83 o 
 -13   9  10      234.98      313.52     79.09 o 
 -12   9  10      429.36      491.43     70.24 o 
 -11   9  10        7.18       22.83     72.06 o 
 -10   9  10        6.07      -11.60     62.06 o 
  -9   9  10      105.24      124.85     68.06 o 
  -8   9  10      698.26      685.16     68.10 o 
  -7   9  10        1.59        0.83     57.82 o 
  -6   9  10       33.70       39.90     53.60 o 
  -5   9  10     2312.78     2237.29     61.71 o 
  -4   9  10     2614.20     2571.75     71.06 o 
  -3   9  10       37.01       94.13     60.17 o 
  -2   9  10       22.08       68.99     59.60 o 
  -1   9  10       26.45       54.13     61.24 o 
   0   9  10     6514.23     6113.38     86.98 o 
   1   9  10      425.69      453.59     62.74 o 
   2   9  10      344.02      329.55     65.80 o 
   3   9  10      284.94      318.92     68.26 o 
   4   9  10     1256.70     1238.41     61.83 o 
   5   9  10      147.82      243.87     70.80 o 
   6   9  10      926.37      961.65     80.63 o 
   7   9  10       42.97       28.04     78.34 o 
   8   9  10      971.11      947.48     76.41 o 
   9   9  10       41.12       76.66     81.16 o 
  10   9  10      272.49      282.86     76.85 o 
  11   9  10        2.18       -7.86     86.65 o 
  12   9  10      350.82      342.79     74.56 o 
  13   9  10      156.93      252.64     90.90 o 
  14   9  10      219.35      117.11     94.28 o 
 -14  10  10        4.96       15.38     74.07 o 
 -13  10  10       20.06       51.10     76.23 o 
 -12  10  10      228.09      270.84     69.54 o 
 -11  10  10      434.82      490.84     72.58 o 
 -10  10  10      679.33      737.17     65.88 o 
  -9  10  10      189.42      254.19     70.25 o 
  -8  10  10     1515.45     1644.67     67.67 o 
  -7  10  10      506.45      509.77     65.91 o 
  -6  10  10     2528.60     2712.23     68.67 o 
  -5  10  10       44.16       25.53     62.78 o 
  -4  10  10     1012.60     1040.48     61.77 o 
  -3  10  10     1827.00     1925.98     66.81 o 
  -2  10  10     6530.83     6356.94     82.17 o 
  -1  10  10     1467.01     1586.92     77.59 o 
   0  10  10     1173.06     1175.56     61.36 o 
   1  10  10     2635.67     2635.83     75.34 o 
   2  10  10        2.90       13.13     63.44 o 
   3  10  10     3758.54     3680.42     80.75 o 
   4  10  10      865.98      769.01     70.24 o 
   5  10  10       58.03       76.62     68.59 o 
   6  10  10      654.19      722.76     75.54 o 
   7  10  10      143.12      116.20     70.66 o 
   8  10  10       54.43       64.55     71.11 o 
   9  10  10      809.16      792.91     73.23 o 
  10  10  10     1542.45     1685.90     91.84 o 
  11  10  10      294.70      296.72     90.22 o 
  12  10  10       72.55      142.89     96.26 o 
  13  10  10      399.61      389.19     88.73 o 
 -12  11  10      274.88      242.67     85.39 o 
 -11  11  10       36.97      104.05     70.28 o 
 -10  11  10       39.37       60.91     72.99 o 
  -9  11  10      907.42     1002.77     71.08 o 
  -8  11  10      665.40      636.67     72.12 o 
  -7  11  10      320.47      289.49     76.09 o 
  -6  11  10       13.05       77.45     64.13 o 
  -5  11  10       82.15       66.02     74.93 o 
  -4  11  10      718.65      824.69     66.98 o 
  -3  11  10      335.52      363.05     69.71 o 
  -2  11  10       89.97       77.03     68.92 o 
  -1  11  10     2526.98     2604.65     76.68 o 
   0  11  10        5.25       15.35     69.66 o 
   1  11  10     4542.99     4608.72     78.78 o 
   2  11  10       33.28       52.76     71.93 o 
   3  11  10     1937.42     2148.62     79.92 o 
   4  11  10      624.09      628.20     69.82 o 
   5  11  10     1422.90     1543.20     79.41 o 
   6  11  10      432.86      450.47     74.99 o 
   7  11  10     3523.85     3889.42     97.64 o 
   8  11  10     1912.98     2006.70     94.33 o 
   9  11  10        2.52       60.84     82.70 o 
  10  11  10      202.43      219.73     72.19 o 
  11  11  10      641.75      493.29     88.30 o 
 -10  12  10       51.70       84.80     82.03 o 
  -9  12  10      254.21      269.32     80.59 o 
  -8  12  10       72.93       79.84     76.83 o 
  -7  12  10      268.40      322.12     77.35 o 
  -6  12  10       16.05       43.62     82.54 o 
  -5  12  10      363.22      407.14     75.03 o 
  -4  12  10      903.41      981.66     82.82 o 
  -3  12  10     2023.95     2043.56     77.51 o 
  -2  12  10      221.05      266.71     73.29 o 
  -1  12  10      511.89      526.69     67.99 o 
   0  12  10     1358.82     1342.58     78.26 o 
   1  12  10      164.97      148.58     68.27 o 
   2  12  10      422.86      436.45     71.32 o 
   3  12  10       26.22       53.31     77.33 o 
   4  12  10      122.92      117.75     81.49 o 
   5  12  10     2568.32     2514.25     89.09 o 
   6  12  10     1403.68     1447.11     93.48 o 
   7  12  10     1121.18     1147.91     87.62 o 
   8  12  10      256.23      247.23     78.92 o 
   9  12  10      263.64      264.63     80.07 o 
  -8  13  10       18.95       20.00     89.54 o 
  -7  13  10     1344.48     1307.74     86.11 o 
  -6  13  10      112.28       74.33     73.76 o 
  -5  13  10     1162.51     1079.48     83.03 o 
  -4  13  10      334.33      352.79     80.27 o 
  -3  13  10      187.76      166.54     72.13 o 
  -2  13  10        8.23      -13.85     72.87 o 
  -1  13  10      652.09      692.32     74.30 o 
   0  13  10      108.59      153.21     78.15 o 
   1  13  10       77.51      104.82     72.70 o 
   2  13  10       57.53       95.89     75.00 o 
   3  13  10       34.54       55.55     76.10 o 
   4  13  10       62.35      122.11     80.06 o 
   5  13  10       19.23        2.67     86.18 o 
   6  13  10       10.41        6.56     75.55 o 
   7  13  10       45.02       82.03     97.67 o 
  -2  14  10       46.12       59.21     73.53 o 
  -1  14  10       74.07       -8.18     82.63 o 
   0  14  10        4.69       75.48     76.93 o 
   1  14  10      132.17      160.62     86.15 o 
 -19   0  11       39.17      124.84    102.34 o 
 -17   0  11       15.67       72.97    108.72 o 
 -15   0  11       16.13       43.81     77.10 o 
 -13   0  11        3.99       48.13     72.67 o 
 -11   0  11        4.35        5.29     70.15 o 
  -9   0  11        4.56       -9.62     72.83 o 
  -7   0  11     1328.02     1333.84     76.68 o 
  -5   0  11       18.53       47.63     63.96 o 
  -3   0  11      499.78      557.54     89.27 o 
  -1   0  11      442.86      559.25     84.08 o 
   1   0  11       38.81      -25.02    111.33 o 
   3   0  11      758.62      662.01    112.04 o 
   5   0  11      289.44      337.20     90.26 o 
   7   0  11      562.51      501.74     83.18 o 
   9   0  11        8.12       33.77     91.52 o 
  11   0  11        7.42       17.62    101.70 o 
  13   0  11       74.98       42.01    101.53 o 
  15   0  11      860.81      823.19     97.90 o 
  17   0  11       36.78       37.53    103.35 o 
  19   0  11      525.06      550.87    111.44 o 
 -20   1  11       44.22       25.52     87.74 o 
 -19   1  11       16.29       29.76     77.36 o 
 -18   1  11       21.67        7.83     76.52 o 
 -17   1  11       26.12       78.44     65.67 o 
 -16   1  11      169.64      235.46     61.39 o 
 -15   1  11      360.05      349.84     58.89 o 
 -14   1  11      114.96      132.64     59.78 o 
 -13   1  11       22.55       28.51     55.54 o 
 -12   1  11       17.59       30.43     48.45 o 
 -11   1  11       11.24       57.21     56.07 o 
 -10   1  11      296.07      339.66     48.60 o 
  -9   1  11       32.13       45.00     47.77 o 
  -8   1  11      840.12      856.06     54.03 o 
  -7   1  11      124.58      175.20     46.51 o 
  -6   1  11     1019.37     1074.21     51.76 o 
  -5   1  11      309.05      347.48     46.07 o 
  -4   1  11      407.06      426.73     51.98 o 
  -3   1  11      785.10      896.00     60.82 o 
  -2   1  11     1504.52     1629.77     68.53 o 
  -1   1  11     2375.38     2268.98     72.89 o 
   0   1  11     3549.88     3795.27     80.72 o 
   1   1  11      773.02      812.41     72.28 o 
   2   1  11       16.98       41.15     64.38 o 
   3   1  11       92.87       82.01     66.85 o 
   4   1  11     1622.88     1704.55     72.64 o 
   5   1  11     1761.23     1758.28     68.83 o 
   6   1  11      512.14      573.28     57.09 o 
   7   1  11      591.31      574.65     62.20 o 
   8   1  11       98.68      160.10     67.34 o 
   9   1  11      503.43      509.52     66.56 o 
  10   1  11      210.02      203.02     68.75 o 
  11   1  11        1.15       24.06     67.27 o 
  12   1  11        5.18       20.55     68.89 o 
  13   1  11       35.43       27.96     68.29 o 
  14   1  11      541.17      513.83     68.76 o 
  15   1  11      218.94      210.82     70.73 o 
  16   1  11        0.98       -1.70     67.24 o 
  17   1  11      363.38      408.81     72.00 o 
  18   1  11      209.71      187.95     75.75 o 
  19   1  11        8.98       24.07     77.09 o 
 -20   2  11      451.45      527.42    218.56 o 
 -19   2  11      150.39      155.58     77.93 o 
 -18   2  11       91.39      103.35     76.23 o 
 -17   2  11       57.19       57.47     63.01 o 
 -16   2  11       98.39       99.83     60.78 o 
 -15   2  11      200.84      163.09     66.41 o 
 -14   2  11      330.59      383.26     54.56 o 
 -13   2  11       47.23       68.05     55.44 o 
 -12   2  11     1619.61     1586.99     58.05 o 
 -11   2  11      277.80      289.38     57.43 o 
 -10   2  11     1317.78     1286.08     57.62 o 
  -9   2  11     3660.78     3784.62     69.79 o 
  -8   2  11      165.73      265.88     54.19 o 
  -7   2  11      723.17      681.30     56.24 o 
  -6   2  11        4.92       15.68     47.66 o 
  -5   2  11      530.67      494.02     49.21 o 
  -4   2  11      509.14      522.30     49.35 o 
  -3   2  11     1668.53     1671.50     62.79 o 
  -2   2  11     2900.25     2775.82     65.33 o 
  -1   2  11       90.16       36.19     55.55 o 
   0   2  11     7965.69     7247.38     93.82 o 
   1   2  11        1.04       20.95     62.79 o 
   2   2  11    13187.18    12905.93    116.82 o 
   3   2  11     5170.84     5035.12     85.76 o 
   4   2  11       65.75      174.93     63.67 o 
   5   2  11      138.93      135.35     62.95 o 
   6   2  11     3176.11     2916.72     71.89 o 
   7   2  11     1149.69     1215.23     63.44 o 
   8   2  11      674.65      651.94     69.20 o 
   9   2  11        2.35       26.26     74.49 o 
  10   2  11      241.48      304.19     73.32 o 
  11   2  11       90.36      107.82     68.04 o 
  12   2  11      230.20      256.12     73.07 o 
  13   2  11     3313.04     3298.07     86.08 o 
  14   2  11      875.30      880.16     70.35 o 
  15   2  11       59.16       75.60     70.35 o 
  16   2  11      249.24      268.76     70.17 o 
  17   2  11       78.83       90.53     67.75 o 
  18   2  11      117.75      143.55     75.21 o 
 -19   3  11      334.00      353.54     87.88 o 
 -18   3  11      330.03      406.07     76.88 o 
 -17   3  11       15.74       21.59     67.29 o 
 -16   3  11       77.12      108.15     57.92 o 
 -15   3  11      208.56      229.29     59.09 o 
 -14   3  11      598.29      572.57     61.90 o 
 -13   3  11       10.41      -17.19     59.42 o 
 -12   3  11      278.69      304.53     61.97 o 
 -11   3  11     2059.51     2230.99     61.59 o 
 -10   3  11       48.30       71.87     56.15 o 
  -9   3  11     3672.11     3674.60     60.51 o 
  -8   3  11      392.82      484.53     52.12 o 
  -7   3  11    10873.70    10490.75     81.91 o 
  -6   3  11     2204.11     1986.87     55.81 o 
  -5   3  11       82.07       95.29     51.18 o 
  -4   3  11     3041.15     2773.62     60.71 o 
  -3   3  11     9511.54     9826.24    110.02 o 
  -2   3  11     1560.76     1400.95     61.85 o 
  -1   3  11     4337.83     4074.90     73.75 o 
   0   3  11     2690.61     2757.14     69.84 o 
   1   3  11     2042.35     2151.20     67.05 o 
   2   3  11      556.04      695.86     58.97 o 
   3   3  11     3096.29     2839.24     75.13 o 
   4   3  11     1560.00     1607.66     70.47 o 
   5   3  11     2999.82     2935.74     66.71 o 
   6   3  11      187.74      244.60     58.32 o 
   7   3  11      441.64      447.78     62.58 o 
   8   3  11     2232.71     2197.26     79.99 o 
   9   3  11     2109.20     2105.68     76.15 o 
  10   3  11      497.23      456.25     73.82 o 
  11   3  11      259.07      228.60     67.11 o 
  12   3  11      346.78      328.63     73.23 o 
  13   3  11      583.06      627.06     72.32 o 
  14   3  11      647.57      678.56     71.07 o 
  15   3  11     2356.43     2343.63     81.59 o 
  16   3  11       59.74       80.69     77.68 o 
  17   3  11       77.27      104.77     69.44 o 
  18   3  11      146.91      145.98     79.62 o 
 -19   4  11      156.37      167.27     75.65 o 
 -18   4  11       29.16       38.40     72.76 o 
 -17   4  11      596.72      691.90     74.84 o 
 -16   4  11        9.38       40.66     59.80 o 
 -15   4  11        3.40       17.05     60.29 o 
 -14   4  11      972.69     1033.50     63.63 o 
 -13   4  11     1050.68     1049.59     67.40 o 
 -12   4  11     1600.20     1516.69     64.64 o 
 -11   4  11      177.43      135.66     54.85 o 
 -10   4  11     1281.71     1221.79     55.40 o 
  -9   4  11     2169.22     2047.52     59.83 o 
  -8   4  11     3577.40     3674.81     63.44 o 
  -7   4  11     1487.28     1709.46     52.66 o 
  -6   4  11       70.57       70.99     54.61 o 
  -5   4  11     9648.28     9884.70    116.58 o 
  -4   4  11      293.70      386.97     47.74 o 
  -3   4  11     6264.60     6609.26     72.82 o 
  -2   4  11     7595.56     7667.46     80.50 o 
  -1   4  11    22936.66    23165.35    219.92 o 
   0   4  11     1792.73     1626.31     64.30 o 
   1   4  11      609.68      611.23     60.16 o 
   2   4  11     3738.39     3612.98     72.17 o 
   3   4  11     4448.55     4147.98     73.92 o 
   4   4  11     2065.83     1940.74     64.64 o 
   5   4  11    14227.26    14338.70    116.30 o 
   6   4  11     1371.58     1206.68     65.32 o 
   7   4  11     7729.26     7924.78     91.86 o 
   8   4  11      342.16      295.52     71.90 o 
   9   4  11      450.24      414.29     66.35 o 
  10   4  11        1.62       30.08     68.11 o 
  11   4  11     1269.22     1280.07     73.55 o 
  12   4  11      511.23      474.65     71.00 o 
  13   4  11      570.76      622.01     80.88 o 
  14   4  11      193.09      189.97     82.20 o 
  15   4  11       36.77       62.07     77.65 o 
  16   4  11      286.87      322.26     74.24 o 
  17   4  11     2704.54     2704.12     87.60 o 
  18   4  11        0.20       18.96     75.87 o 
 -18   5  11      453.26      519.50     75.48 o 
 -17   5  11      122.79      143.14     76.37 o 
 -16   5  11        1.94      -12.77     69.12 o 
 -15   5  11     4827.55     5058.41     84.83 o 
 -14   5  11      262.60      257.29     69.37 o 
 -13   5  11      190.07      206.82     58.10 o 
 -12   5  11      345.68      430.53     64.54 o 
 -11   5  11     5501.64     5377.37     99.70 o 
 -10   5  11      119.76      181.00     62.83 o 
  -9   5  11     1727.64     1745.77     56.26 o 
  -8   5  11      707.91      639.74     55.00 o 
  -7   5  11      860.14      744.82     54.83 o 
  -6   5  11     4448.11     4786.59     64.52 o 
  -5   5  11      202.32      154.20     52.20 o 
  -4   5  11     2402.54     2247.50     56.49 o 
  -3   5  11     5209.81     4782.67     66.83 o 
  -2   5  11      208.24      243.43     55.21 o 
  -1   5  11     3874.92     4095.13     67.66 o 
   0   5  11     2512.44     2867.97     66.30 o 
   1   5  11    36080.20    34797.39    228.89 o 
   2   5  11      224.90      150.09     57.53 o 
   3   5  11      226.95      147.76     53.45 o 
   4   5  11      446.73      455.96     61.05 o 
   5   5  11    14227.51    13455.21    104.13 o 
   6   5  11      473.50      551.33     64.11 o 
   7   5  11    17027.82    17316.90    133.44 o 
   8   5  11       17.08       37.72     73.05 o 
   9   5  11     3758.40     3848.41     89.83 o 
  10   5  11     4110.58     4016.06     89.20 o 
  11   5  11     2831.61     2742.10     85.65 o 
  12   5  11      659.86      742.66     78.87 o 
  13   5  11     2151.13     2307.09     88.87 o 
  14   5  11      112.19      125.47     93.16 o 
  15   5  11      175.08      226.47     95.16 o 
  16   5  11      634.99      642.20     91.16 o 
  17   5  11       24.08       48.92     79.11 o 
 -18   6  11        5.09      -14.96     86.92 o 
 -17   6  11      677.89      708.70     88.07 o 
 -16   6  11        0.94        9.42     75.98 o 
 -15   6  11      137.22      164.37     67.77 o 
 -14   6  11      230.85      248.27     66.04 o 
 -13   6  11     2217.08     2244.96     73.61 o 
 -12   6  11     2592.12     2665.08     63.23 o 
 -11   6  11       60.96       51.64     59.77 o 
 -10   6  11     3255.78     3146.27     72.80 o 
  -9   6  11     3024.65     2988.31     82.96 o 
  -8   6  11     6475.14     6460.18     81.26 o 
  -7   6  11      137.84      157.99     60.94 o 
  -6   6  11      504.80      507.70     51.60 o 
  -5   6  11     3532.04     3269.82     64.81 o 
  -4   6  11        1.87       31.57     52.93 o 
  -3   6  11     1210.43     1150.54     57.17 o 
  -2   6  11     6761.00     6328.20     74.57 o 
  -1   6  11     7807.54     8001.20     79.79 o 
   0   6  11     1434.38     1805.06     56.48 o 
   1   6  11      433.95      342.19     57.52 o 
   2   6  11     2379.32     2096.51     65.67 o 
   3   6  11     1799.68     1727.23     62.30 o 
   4   6  11      920.54     1061.09     62.85 o 
   5   6  11     1062.29      930.49     69.62 o 
   6   6  11      467.01      413.93     74.06 o 
   7   6  11     4802.64     4504.52     92.00 o 
   8   6  11     1142.82     1286.87     79.99 o 
   9   6  11     3592.50     3584.55     99.81 o 
  10   6  11     1204.59     1125.05     82.13 o 
  11   6  11       26.86       33.83     80.69 o 
  12   6  11     1350.37     1390.39     84.82 o 
  13   6  11     1827.60     1843.33     87.75 o 
  14   6  11     1666.51     1798.10     90.83 o 
  15   6  11       27.57       42.23     82.00 o 
  16   6  11      100.13      110.20    104.74 o 
  17   6  11       45.62       36.84     87.70 o 
 -17   7  11       72.82       91.99     73.09 o 
 -16   7  11       92.88      136.99     80.03 o 
 -15   7  11      355.30      404.02     63.44 o 
 -14   7  11     1980.79     2061.15     72.97 o 
 -13   7  11      453.14      470.45     72.56 o 
 -12   7  11      753.98      761.29     61.57 o 
 -11   7  11       10.86       11.47     67.23 o 
 -10   7  11     1033.97     1090.48     59.56 o 
  -9   7  11     1355.22     1223.17     62.81 o 
  -8   7  11     3428.35     3233.67     68.42 o 
  -7   7  11     2274.50     2023.74     68.21 o 
  -6   7  11      187.62      184.43     62.34 o 
  -5   7  11      193.95      153.60     58.47 o 
  -4   7  11       24.79       30.80     60.79 o 
  -3   7  11     5921.47     5784.42     70.77 o 
  -2   7  11      215.28      289.35     62.22 o 
  -1   7  11     5152.90     5025.37     76.41 o 
   0   7  11     1000.48      986.89     60.55 o 
   1   7  11       21.81       51.18     57.58 o 
   2   7  11      797.73      835.76     65.92 o 
   3   7  11     1128.66     1127.77     66.97 o 
   4   7  11     1358.71     1266.73     69.75 o 
   5   7  11     1109.62     1177.68     76.02 o 
   6   7  11      691.49      658.44     70.93 o 
   7   7  11        5.74      -12.22     73.83 o 
   8   7  11     2376.01     2429.55     78.95 o 
   9   7  11       18.92       51.50     69.82 o 
  10   7  11      604.46      597.37     81.32 o 
  11   7  11      189.44      155.88     81.65 o 
  12   7  11     1393.72     1460.69     86.21 o 
  13   7  11      675.37      774.25     80.74 o 
  14   7  11      401.31      356.99     74.88 o 
  15   7  11      451.18      442.97     91.74 o 
  16   7  11      310.51      355.88     96.92 o 
 -16   8  11     2261.69     2122.13     79.25 o 
 -15   8  11      286.62      377.06     72.38 o 
 -14   8  11      622.99      636.00     67.74 o 
 -13   8  11       95.14      128.83     60.40 o 
 -12   8  11      846.81      916.61     76.17 o 
 -11   8  11      123.19      127.88     68.49 o 
 -10   8  11      614.95      721.92     57.53 o 
  -9   8  11      145.72      199.31     58.85 o 
  -8   8  11      195.48      186.86     59.81 o 
  -7   8  11      158.31      131.56     54.08 o 
  -6   8  11      588.77      596.21     64.76 o 
  -5   8  11       19.78       41.34     63.88 o 
  -4   8  11     1705.37     1692.53     67.88 o 
  -3   8  11      548.85      575.64     60.25 o 
  -2   8  11        7.48       56.42     63.01 o 
  -1   8  11      601.81      482.84     64.75 o 
   0   8  11        3.86       33.38     58.00 o 
   1   8  11     1785.30     1713.11     71.03 o 
   2   8  11     2174.56     2249.18     71.05 o 
   3   8  11     2561.38     2515.24     78.79 o 
   4   8  11      338.17      323.12     66.42 o 
   5   8  11      370.07      367.97     72.68 o 
   6   8  11     5747.81     5706.22     95.12 o 
   7   8  11       12.93        9.92     65.10 o 
   8   8  11      587.56      596.53     81.00 o 
   9   8  11      158.34      136.43     79.16 o 
  10   8  11     1103.96     1082.17     77.74 o 
  11   8  11        0.18       40.73     82.10 o 
  12   8  11      847.45      845.51     81.16 o 
  13   8  11       19.93       74.88     88.14 o 
  14   8  11       95.41      156.95     91.88 o 
  15   8  11       31.04       98.00     95.34 o 
 -15   9  11        2.74       54.85     78.56 o 
 -14   9  11      720.22      700.24     75.62 o 
 -13   9  11       10.62       40.99     72.92 o 
 -12   9  11       10.91       28.39     68.55 o 
 -11   9  11      129.15      129.58     71.99 o 
 -10   9  11      359.02      375.61     68.62 o 
  -9   9  11       21.97       76.12     64.17 o 
  -8   9  11       32.49       10.74     65.58 o 
  -7   9  11      237.27      192.66     64.74 o 
  -6   9  11      761.18      735.91     59.37 o 
  -5   9  11     1178.48     1117.98     65.08 o 
  -4   9  11      780.67      737.47     64.34 o 
  -3   9  11      603.34      589.52     57.31 o 
  -2   9  11     1047.93     1156.49     61.05 o 
  -1   9  11        9.16       32.27     64.65 o 
   0   9  11     1760.58     1729.19     70.22 o 
   1   9  11     1005.93      992.09     69.92 o 
   2   9  11        0.62       14.28     62.12 o 
   3   9  11      284.74      332.81     68.18 o 
   4   9  11      805.69      864.01     60.31 o 
   5   9  11       12.05       49.42     62.39 o 
   6   9  11      328.08      301.27     78.69 o 
   7   9  11      248.69      253.77     79.28 o 
   8   9  11      953.28     1017.43     83.27 o 
   9   9  11       72.92       70.98     83.12 o 
  10   9  11      142.87      146.15     76.47 o 
  11   9  11       13.09       19.24     86.30 o 
  12   9  11      280.32      261.66     81.82 o 
  13   9  11      198.53      276.25     92.71 o 
  14   9  11       88.32      163.70     87.47 o 
 -14  10  11       69.22       66.45     70.46 o 
 -13  10  11      142.84      238.16     73.25 o 
 -12  10  11       48.38       50.13     73.56 o 
 -11  10  11        1.85       40.25     72.05 o 
 -10  10  11        2.53       66.93     65.72 o 
  -9  10  11      179.31      285.03     61.14 o 
  -8  10  11      840.43      925.15     64.85 o 
  -7  10  11      182.73      248.07     70.61 o 
  -6  10  11       85.09      133.38     63.97 o 
  -5  10  11      133.19      122.30     62.59 o 
  -4  10  11        4.67       25.31     55.39 o 
  -3  10  11        5.21       28.39     62.00 o 
  -2  10  11     1054.30     1085.45     64.58 o 
  -1  10  11        1.29       42.05     66.65 o 
   0  10  11       20.27       28.98     60.57 o 
   1  10  11      166.27      184.41     67.81 o 
   2  10  11       34.81       49.00     70.77 o 
   3  10  11      148.98      170.32     66.63 o 
   4  10  11       12.09       -1.95     73.97 o 
   5  10  11       14.50       -2.86     73.84 o 
   6  10  11        0.51       30.43     74.86 o 
   7  10  11      310.50      369.21     69.89 o 
   8  10  11      959.43      982.51     88.08 o 
   9  10  11      157.18      218.18     85.69 o 
  10  10  11       23.12       30.13     79.29 o 
  11  10  11      119.50      104.47     82.10 o 
  12  10  11      307.63      246.86     86.35 o 
  13  10  11      199.50      205.83     98.88 o 
 -12  11  11        1.62       -0.04     80.24 o 
 -11  11  11        0.14       41.32     81.79 o 
 -10  11  11        0.06       34.04     79.72 o 
  -9  11  11        8.78       36.97     67.61 o 
  -8  11  11        9.61       69.25     64.08 o 
  -7  11  11        0.94       56.47     69.44 o 
  -6  11  11       10.21       85.34     69.42 o 
  -5  11  11        1.77       64.24     66.08 o 
  -4  11  11        1.78       -4.47     63.31 o 
  -3  11  11       13.11       40.66     68.32 o 
  -2  11  11        9.28       35.19     69.24 o 
  -1  11  11       19.63       34.77     73.51 o 
   0  11  11        0.58       59.76     69.42 o 
   1  11  11      120.20      136.20     65.07 o 
   2  11  11       68.86       83.38     64.28 o 
   3  11  11       15.24       72.95     69.62 o 
   4  11  11       42.19       80.81     71.43 o 
   5  11  11        4.59       85.25     79.38 o 
   6  11  11      405.05      458.20     73.71 o 
   7  11  11      179.95      225.28     87.24 o 
   8  11  11       28.59       70.51     80.44 o 
   9  11  11        2.47      -17.41     81.37 o 
  10  11  11      148.47      136.94     92.82 o 
  11  11  11       15.51       -4.85     95.31 o 
 -10  12  11       11.20       62.29     71.08 o 
  -9  12  11       61.32       73.15     71.21 o 
  -8  12  11        6.86       16.16     71.60 o 
  -7  12  11        3.63       63.22     77.49 o 
  -6  12  11        2.57       63.67     69.47 o 
  -5  12  11       10.66       11.15     75.95 o 
  -4  12  11        0.54       42.41     73.51 o 
  -3  12  11        0.32       67.75     68.42 o 
  -2  12  11        1.83      -12.54     68.09 o 
  -1  12  11        1.39       28.90     65.08 o 
   0  12  11        2.24       37.17     68.93 o 
   1  12  11       12.36       61.11     73.82 o 
   2  12  11        6.85       19.31     70.88 o 
   3  12  11       10.23       51.63     73.24 o 
   4  12  11       16.02       68.26     76.82 o 
   5  12  11        5.00       98.89     89.14 o 
   6  12  11       51.24       66.06     83.03 o 
   7  12  11       79.58       71.46     83.77 o 
   8  12  11       70.46       91.32     93.34 o 
   9  12  11        3.53      -14.86     94.92 o 
  -7  13  11      476.44      516.43     82.30 o 
  -6  13  11       51.97       54.53     88.48 o 
  -5  13  11        9.76       -3.74     78.22 o 
  -4  13  11       10.72        6.88     86.08 o 
  -3  13  11       91.93      110.82     78.75 o 
  -2  13  11       18.04      -10.60     74.34 o 
  -1  13  11       81.21       71.20     74.34 o 
   0  13  11       12.29        4.53     78.54 o 
   1  13  11        1.14       14.02     78.99 o 
   2  13  11        5.03       34.18     75.95 o 
   3  13  11       72.19      107.62     74.83 o 
   4  13  11       25.57       36.91     75.69 o 
   5  13  11        0.96       59.97     94.03 o 
   6  13  11        1.81       16.79     81.26 o 
 -20   0  12      240.46      263.03    125.97 o 
 -18   0  12        0.51      -23.16     99.08 o 
 -16   0  12      639.57      668.13     83.33 o 
 -14   0  12     1608.87     1572.80     83.00 o 
 -12   0  12      814.46      899.03     83.87 o 
 -10   0  12      313.46      320.06     70.43 o 
  -8   0  12    21316.68    20582.06    292.39 o 
  -6   0  12    18649.97    18663.72    445.08 o 
  -4   0  12    41714.20    41708.07    856.83 o 
  -2   0  12     2902.03     2937.13     90.62 o 
   0   0  12    20111.05    21603.14    597.40 o 
   2   0  12     8065.70     8119.13    163.09 o 
   4   0  12     2020.23     1720.81    108.25 o 
   6   0  12    22947.11    22500.25    481.38 o 
   8   0  12     5128.40     4539.66    124.35 o 
  10   0  12     1334.82     1341.23    113.26 o 
  12   0  12      605.80      654.80    100.14 o 
  14   0  12     8187.92     8290.33    139.41 o 
  16   0  12      145.20      240.81     96.10 o 
  18   0  12     3233.26     3177.18    134.03 o 
 -20   1  12      221.90      216.88    216.88 o 
 -19   1  12      518.12      479.78     85.97 o 
 -18   1  12      157.42      117.33     70.99 o 
 -17   1  12       85.34      121.15     71.24 o 
 -16   1  12      821.80      823.71     63.15 o 
 -15   1  12     1010.60     1010.59     60.56 o 
 -14   1  12      612.05      683.85     58.18 o 
 -13   1  12       39.59       66.05     55.23 o 
 -12   1  12     1959.58     1975.03     57.40 o 
 -11   1  12     1439.35     1344.23     57.99 o 
 -10   1  12     7062.22     7060.91     69.18 o 
  -9   1  12      940.36      962.90     51.37 o 
  -8   1  12     1436.30     1426.03     54.26 o 
  -7   1  12      363.93      459.21     55.79 o 
  -6   1  12    19350.09    19603.84    274.76 o 
  -5   1  12       91.54       98.46     51.50 o 
  -4   1  12      798.22      864.33     59.30 o 
  -3   1  12     1310.05     1461.77     64.22 o 
  -2   1  12    25591.90    24780.49    300.42 o 
  -1   1  12     2868.15     2794.85     75.74 o 
   0   1  12    13831.93    13229.09    168.75 o 
   1   1  12     3625.92     3757.77     87.38 o 
   2   1  12    21591.14    21126.54    311.23 o 
   3   1  12        3.67       23.43     70.82 o 
   4   1  12     2649.50     2604.20     78.50 o 
   5   1  12     7103.00     6424.00     92.71 o 
   6   1  12     1733.30     1804.09     68.32 o 
   7   1  12     5888.02     5564.77     81.68 o 
   8   1  12     1113.18     1134.38     73.19 o 
   9   1  12       18.34       58.73     73.94 o 
  10   1  12     2437.07     2389.31     81.68 o 
  11   1  12     2622.64     2735.83     82.58 o 
  12   1  12     1598.49     1627.93     76.69 o 
  13   1  12       64.39       85.69     69.12 o 
  14   1  12      116.24      133.50     71.99 o 
  15   1  12     2068.34     2061.56     78.14 o 
  16   1  12     1409.31     1433.05     73.72 o 
  17   1  12       33.88       39.66     74.16 o 
  18   1  12        1.54       -4.37     77.68 o 
 -19   2  12      897.22      856.38     83.13 o 
 -18   2  12      993.13     1006.46     73.73 o 
 -17   2  12       15.40        3.53     63.54 o 
 -16   2  12     1263.93     1362.46     72.68 o 
 -15   2  12       10.43       56.88     57.23 o 
 -14   2  12     1372.15     1313.37     63.52 o 
 -13   2  12       25.00       52.90     49.87 o 
 -12   2  12      860.87      946.42     54.19 o 
 -11   2  12     1245.90     1298.84     56.31 o 
 -10   2  12     1424.34     1392.73     64.93 o 
  -9   2  12       26.95       18.61     49.12 o 
  -8   2  12     2661.21     2666.54     65.41 o 
  -7   2  12     2309.94     2102.21     60.05 o 
  -6   2  12     4972.32     5172.81     77.55 o 
  -5   2  12     1930.67     1901.08     59.59 o 
  -4   2  12       15.59       10.17     49.74 o 
  -3   2  12     4737.49     4693.74     71.29 o 
  -2   2  12      417.84      400.10     56.57 o 
  -1   2  12     5362.66     4959.50     72.57 o 
   0   2  12    51371.69    50158.34    461.43 o 
   1   2  12      195.34      163.55     65.47 o 
   2   2  12     3705.80     4042.79     83.82 o 
   3   2  12     2879.53     2607.24     76.98 o 
   4   2  12     9506.45     9497.73    106.05 o 
   5   2  12       13.16       60.11     57.99 o 
   6   2  12     1073.63      917.03     62.08 o 
   7   2  12     2332.21     2464.59     74.58 o 
   8   2  12       68.13       63.77     66.44 o 
   9   2  12      142.01      100.77     72.91 o 
  10   2  12     2249.81     2235.75     81.30 o 
  11   2  12      149.69      153.18     66.81 o 
  12   2  12      205.97      227.96     71.25 o 
  13   2  12     3369.65     3284.81     82.26 o 
  14   2  12       99.30      121.19     70.87 o 
  15   2  12      809.97      853.85     75.72 o 
  16   2  12        0.54       13.43     73.37 o 
  17   2  12       28.51       10.00     73.99 o 
  18   2  12        3.26       62.54     74.40 o 
 -19   3  12       88.97      138.87     80.38 o 
 -18   3  12      147.30      173.41     68.13 o 
 -17   3  12      211.85      205.08     64.34 o 
 -16   3  12       99.38      101.06     71.04 o 
 -15   3  12      435.42      395.50     60.49 o 
 -14   3  12       34.66       68.17     60.01 o 
 -13   3  12      116.44      150.20     56.85 o 
 -12   3  12      483.35      501.51     54.39 o 
 -11   3  12      706.58      690.56     62.86 o 
 -10   3  12        4.98       13.28     56.21 o 
  -9   3  12     5169.42     5090.39     68.13 o 
  -8   3  12     1248.02     1280.18     58.89 o 
  -7   3  12     2608.96     2460.02     57.11 o 
  -6   3  12     1632.28     1552.68     54.50 o 
  -5   3  12     3703.74     3667.82     64.21 o 
  -4   3  12      134.62      178.68     55.00 o 
  -3   3  12    12853.16    12576.37    140.95 o 
  -2   3  12      335.49      233.68     54.70 o 
  -1   3  12      458.43      483.11     56.45 o 
   0   3  12      747.06      626.81     61.32 o 
   1   3  12     6457.58     6520.85     87.24 o 
   2   3  12     5962.50     6603.80     89.33 o 
   3   3  12     3952.25     4168.11     74.20 o 
   4   3  12      590.96      676.98     54.28 o 
   5   3  12      850.66      774.04     60.35 o 
   6   3  12      695.60      673.37     59.03 o 
   7   3  12      327.04      337.33     59.31 o 
   8   3  12      443.25      477.01     73.66 o 
   9   3  12       16.95       20.78     70.85 o 
  10   3  12        6.22       45.00     78.93 o 
  11   3  12       75.82      108.52     77.23 o 
  12   3  12       35.47       74.89     73.37 o 
  13   3  12     2328.23     2330.99     77.77 o 
  14   3  12       99.68      171.93     73.07 o 
  15   3  12        5.06       39.81     73.37 o 
  16   3  12        0.16       27.79     77.13 o 
  17   3  12      293.95      345.35     74.64 o 
  18   3  12        3.98       46.17     75.36 o 
 -19   4  12      226.96      230.44     81.95 o 
 -18   4  12       48.55       61.24     73.10 o 
 -17   4  12       16.36       41.92     73.79 o 
 -16   4  12      217.08      268.06     71.13 o 
 -15   4  12      556.25      541.90     70.44 o 
 -14   4  12       39.61       50.45     60.75 o 
 -13   4  12      101.09       72.44     64.48 o 
 -12   4  12      127.50      144.18     50.67 o 
 -11   4  12      109.88       60.23     53.76 o 
 -10   4  12     1706.53     1698.36     53.87 o 
  -9   4  12      625.17      599.81     54.55 o 
  -8   4  12      251.87      243.88     48.15 o 
  -7   4  12     1126.57     1115.42     53.67 o 
  -6   4  12      445.06      558.01     53.07 o 
  -5   4  12     2584.31     2373.88     58.06 o 
  -4   4  12      199.28      310.14     55.41 o 
  -3   4  12      164.12      198.46     52.11 o 
  -2   4  12      973.39     1155.53     59.04 o 
  -1   4  12     1311.16     1423.55     62.82 o 
   0   4  12      200.97      240.29     56.88 o 
   1   4  12      738.95      793.04     58.78 o 
   2   4  12      541.28      450.13     63.07 o 
   3   4  12     3242.95     3235.77     69.36 o 
   4   4  12      255.20      341.99     60.34 o 
   5   4  12       29.64       50.79     59.59 o 
   6   4  12     1188.77     1222.77     61.99 o 
   7   4  12     2449.69     2440.16     76.62 o 
   8   4  12      142.22      119.11     65.40 o 
   9   4  12        0.53        0.53     73.19 o 
  10   4  12      216.84      225.66     72.20 o 
  11   4  12      296.86      335.45     74.82 o 
  12   4  12       67.22       84.37     74.56 o 
  13   4  12        0.85      -34.47     74.11 o 
  14   4  12      211.16      225.08     70.49 o 
  15   4  12       21.18       11.36     72.63 o 
  16   4  12       61.23       76.65     81.06 o 
  17   4  12       87.53       89.57     77.79 o 
  18   4  12       25.48        8.83    140.85 o 
 -18   5  12       56.36       45.49     82.12 o 
 -17   5  12       96.51      117.22     64.73 o 
 -16   5  12        3.50       50.86     66.37 o 
 -15   5  12      103.37      115.49     73.24 o 
 -14   5  12       39.66       54.17     68.24 o 
 -13   5  12       69.57       48.06     55.91 o 
 -12   5  12        1.19       32.60     60.07 o 
 -11   5  12       34.43       54.28     59.45 o 
 -10   5  12      232.61      214.03     53.17 o 
  -9   5  12       29.90       84.65     49.14 o 
  -8   5  12       90.02      116.42     49.87 o 
  -7   5  12       12.66       14.78     55.67 o 
  -6   5  12      645.29      690.97     58.10 o 
  -5   5  12      773.55      763.65     55.23 o 
  -4   5  12      140.93      135.08     50.66 o 
  -3   5  12       61.07       44.03     56.69 o 
  -2   5  12       46.19       56.32     53.21 o 
  -1   5  12      378.52      438.15     54.57 o 
   0   5  12      954.21      887.39     58.12 o 
   1   5  12      354.84      344.82     58.66 o 
   2   5  12        1.22        2.40     58.08 o 
   3   5  12      323.20      288.14     60.81 o 
   4   5  12     1034.36     1076.53     62.94 o 
   5   5  12     1047.00     1030.25     59.93 o 
   6   5  12      688.89      716.93     69.53 o 
   7   5  12      194.02      233.69     69.49 o 
   8   5  12      440.32      430.20     75.08 o 
   9   5  12      116.14      137.24     74.21 o 
  10   5  12      230.80      271.80     75.13 o 
  11   5  12       28.89       46.72     73.08 o 
  12   5  12      261.11      257.02     73.21 o 
  13   5  12      472.03      504.93     83.11 o 
  14   5  12       54.82       73.54     95.64 o 
  15   5  12       80.49      100.26     96.78 o 
  16   5  12       12.91       14.63     83.52 o 
  17   5  12       17.40       42.28     80.61 o 
 -18   6  12        0.14       39.67     76.47 o 
 -17   6  12        2.86       29.27     86.79 o 
 -16   6  12        7.73      -11.89     77.85 o 
 -15   6  12       53.79       78.46     69.16 o 
 -14   6  12        8.64       31.92     62.79 o 
 -13   6  12        4.72       17.42     67.60 o 
 -12   6  12       28.38       56.01     57.85 o 
 -11   6  12        4.84       38.35     56.47 o 
 -10   6  12        1.19       -1.88     61.03 o 
  -9   6  12       67.06       67.65     64.20 o 
  -8   6  12       74.70       76.84     58.24 o 
  -7   6  12      129.67      180.02     57.28 o 
  -6   6  12      219.66      184.62     50.65 o 
  -5   6  12      403.50      337.64     57.55 o 
  -4   6  12       84.07       49.89     53.80 o 
  -3   6  12       21.85      -13.72     53.94 o 
  -2   6  12       39.86       78.42     57.38 o 
  -1   6  12      104.25      122.16     53.78 o 
   0   6  12      148.04      171.43     53.19 o 
   1   6  12        8.20       10.93     54.62 o 
   2   6  12      174.75      239.46     60.14 o 
   3   6  12        1.42       32.80     59.64 o 
   4   6  12       12.86       68.56     60.54 o 
   5   6  12       71.68       66.19     56.66 o 
   6   6  12      655.36      579.87     71.06 o 
   7   6  12      123.65      130.47     79.68 o 
   8   6  12      486.86      420.28     75.77 o 
   9   6  12      164.50      148.23     69.99 o 
  10   6  12        7.64       43.58     79.04 o 
  11   6  12      302.03      249.30     77.98 o 
  12   6  12      321.96      346.84     75.24 o 
  13   6  12      206.14      233.23     84.09 o 
  14   6  12       27.85        8.89     89.03 o 
  15   6  12       16.11       15.47     99.78 o 
  16   6  12       46.44       50.65     93.08 o 
 -17   7  12        0.84       33.38     75.39 o 
 -16   7  12        6.97      -11.98     70.31 o 
 -15   7  12        1.06        1.79     70.63 o 
 -14   7  12      225.71      244.56     63.09 o 
 -13   7  12       42.46       37.83     70.60 o 
 -12   7  12        0.14       19.20     59.51 o 
 -11   7  12        2.91      -32.46     61.61 o 
 -10   7  12      334.04      311.71     63.02 o 
  -9   7  12      213.29      174.01     60.37 o 
  -8   7  12      535.22      544.60     56.57 o 
  -7   7  12       97.96      165.82     62.19 o 
  -6   7  12      420.60      423.54     59.95 o 
  -5   7  12       22.27       66.60     58.21 o 
  -4   7  12      158.09      152.41     58.59 o 
  -3   7  12     1734.63     1686.47     55.14 o 
  -2   7  12      112.93      128.85     54.23 o 
  -1   7  12       82.44       70.61     54.24 o 
   0   7  12       72.69       54.64     54.03 o 
   1   7  12      636.29      627.55     57.01 o 
   2   7  12      841.41      802.57     65.95 o 
   3   7  12      172.75      163.46     56.72 o 
   4   7  12       21.00       59.33     60.68 o 
   5   7  12      151.86      163.87     71.86 o 
   6   7  12       90.04       25.20     75.59 o 
   7   7  12       72.90       43.42     76.61 o 
   8   7  12      756.80      702.05     79.56 o 
   9   7  12        3.09       -4.29     78.61 o 
  10   7  12      212.93      256.95     79.60 o 
  11   7  12      360.74      319.19     81.63 o 
  12   7  12      330.48      372.87     84.74 o 
  13   7  12       40.75       63.32     77.16 o 
  14   7  12      150.14      213.44     80.23 o 
  15   7  12      192.18      238.05     86.01 o 
  16   7  12      145.11      144.96    100.81 o 
 -16   8  12     1042.42      999.43     80.02 o 
 -15   8  12      116.62       81.17     74.78 o 
 -14   8  12       48.56       15.83     76.38 o 
 -13   8  12        0.72        6.59     60.30 o 
 -12   8  12      749.91      835.70     76.20 o 
 -11   8  12      122.15      168.24     64.72 o 
 -10   8  12      450.89      440.62     63.25 o 
  -9   8  12      229.21      205.54     57.32 o 
  -8   8  12      205.06      216.21     61.72 o 
  -7   8  12      130.28      149.82     56.52 o 
  -6   8  12      715.99      778.46     65.73 o 
  -5   8  12      388.45      333.40     59.94 o 
  -4   8  12      819.44      797.46     65.81 o 
  -3   8  12        1.37       48.50     59.64 o 
  -2   8  12      675.50      637.25     66.65 o 
  -1   8  12     2181.49     2227.13     72.99 o 
   0   8  12     1065.43     1110.27     70.27 o 
   1   8  12       32.80      118.44     66.88 o 
   2   8  12      241.59      251.16     64.36 o 
   3   8  12     1118.33     1017.74     64.75 o 
   4   8  12      529.89      582.77     72.75 o 
   5   8  12       71.27      102.45     73.87 o 
   6   8  12     4801.25     4931.76     93.43 o 
   7   8  12      260.05      289.20     72.12 o 
   8   8  12      371.73      363.10     73.26 o 
   9   8  12       29.49       57.75     79.71 o 
  10   8  12      932.00      840.32     72.29 o 
  11   8  12      338.26      349.51     85.71 o 
  12   8  12       77.99       91.54     78.31 o 
  13   8  12       37.58       63.24     89.35 o 
  14   8  12      184.83      176.64     92.63 o 
  15   8  12       20.03       79.37     97.52 o 
 -15   9  12       54.67       73.80     68.95 o 
 -14   9  12      954.88      930.05     84.55 o 
 -13   9  12        2.10       22.65     76.65 o 
 -12   9  12       70.30       84.54     76.82 o 
 -11   9  12      274.53      302.94     73.49 o 
 -10   9  12      684.01      750.55     73.96 o 
  -9   9  12        7.50       34.39     67.85 o 
  -8   9  12      119.52      139.05     67.12 o 
  -7   9  12     1043.88     1035.54     65.28 o 
  -6   9  12     1862.88     1779.13     63.56 o 
  -5   9  12       48.41       37.67     59.73 o 
  -4   9  12       22.57       45.79     59.24 o 
  -3   9  12     1726.50     1744.75     61.37 o 
  -2   9  12     2995.42     2963.16     69.50 o 
  -1   9  12     1048.16     1026.06     67.66 o 
   0   9  12       39.27       72.71     56.54 o 
   1   9  12     2678.39     2694.79     72.34 o 
   2   9  12      163.08      228.05     73.22 o 
   3   9  12      867.13      881.43     75.95 o 
   4   9  12      336.54      375.98     68.16 o 
   5   9  12       20.42       98.32     67.50 o 
   6   9  12     1316.79     1249.43     82.46 o 
   7   9  12      363.16      353.65     80.57 o 
   8   9  12      904.42      913.37     84.45 o 
   9   9  12      233.21      241.68     83.74 o 
  10   9  12      521.81      535.16     86.55 o 
  11   9  12      347.27      387.88     89.03 o 
  12   9  12      240.98      206.24     89.52 o 
  13   9  12      985.62      981.62     97.01 o 
  14   9  12      156.61      105.32     97.67 o 
 -14  10  12      306.86      299.80     84.66 o 
 -13  10  12      545.26      533.93     68.58 o 
 -12  10  12      181.86      171.36     67.84 o 
 -11  10  12      222.02      222.70     78.83 o 
 -10  10  12      610.17      491.63     77.46 o 
  -9  10  12      301.37      270.78     60.01 o 
  -8  10  12     3826.57     4239.76     72.33 o 
  -7  10  12       94.61      115.54     61.34 o 
  -6  10  12       56.87       44.91     59.92 o 
  -5  10  12     1400.03     1420.89     66.79 o 
  -4  10  12     2307.58     2351.08     69.97 o 
  -3  10  12     2216.26     2196.17     69.46 o 
  -2  10  12     3287.37     3175.78     75.11 o 
  -1  10  12      201.01      295.28     59.21 o 
   0  10  12      311.83      322.65     66.93 o 
   1  10  12      230.07      227.13     70.24 o 
   2  10  12     1282.38     1224.18     77.98 o 
   3  10  12       82.18      108.93     68.53 o 
   4  10  12        1.27       33.66     73.51 o 
   5  10  12       25.69       78.18     72.70 o 
   6  10  12        9.54       17.78     82.11 o 
   7  10  12     2240.30     2236.30     90.25 o 
   8  10  12     1811.66     1994.17     91.67 o 
   9  10  12      566.72      634.45     87.92 o 
  10  10  12       69.03      132.53     90.01 o 
  11  10  12      842.47      752.30     93.23 o 
  12  10  12     1223.25     1208.31     91.87 o 
 -12  11  12        1.24       73.38     84.11 o 
 -11  11  12     1072.46     1102.42     80.02 o 
 -10  11  12       38.06       89.06     80.21 o 
  -9  11  12       27.23       16.42     66.46 o 
  -8  11  12       32.58       39.21     64.73 o 
  -7  11  12      106.27      121.49     70.21 o 
  -6  11  12     1742.58     1880.48     71.72 o 
  -5  11  12      632.42      697.26     64.85 o 
  -4  11  12        0.75       49.28     60.54 o 
  -3  11  12        8.60       36.84     71.14 o 
  -2  11  12      132.97      165.84     69.79 o 
  -1  11  12      687.75      754.17     78.71 o 
   0  11  12      730.55      745.28     71.95 o 
   1  11  12     1021.74     1135.47     74.78 o 
   2  11  12     1020.56     1008.39     76.99 o 
   3  11  12     1232.37     1329.91     72.32 o 
   4  11  12      389.59      365.03     78.60 o 
   5  11  12     3612.65     3856.18     91.27 o 
   6  11  12      739.02      827.56     88.70 o 
   7  11  12      223.47      260.65     80.34 o 
   8  11  12      202.61      227.87     76.01 o 
   9  11  12     2834.46     2615.93    100.76 o 
  10  11  12      147.76      156.78     80.61 o 
  11  11  12      310.09      271.07     98.82 o 
 -10  12  12       28.85       63.53     74.52 o 
  -9  12  12      544.56      616.54     75.88 o 
  -8  12  12        9.51       41.30     80.74 o 
  -7  12  12     2395.58     2479.08     90.07 o 
  -6  12  12      300.49      297.85     70.70 o 
  -5  12  12      167.80      121.99     71.41 o 
  -4  12  12       65.21       49.68     69.77 o 
  -3  12  12      183.41      213.62     65.79 o 
  -2  12  12      140.42      203.59     73.88 o 
  -1  12  12      478.29      440.43     70.06 o 
   0  12  12      645.48      641.94     71.88 o 
   1  12  12        6.83       11.82     65.96 o 
   2  12  12       17.49       29.67     77.94 o 
   3  12  12      577.74      528.37     76.58 o 
   4  12  12     2528.81     2599.65     86.00 o 
   5  12  12        6.94       30.51     76.13 o 
   6  12  12      156.36      159.63     83.39 o 
   7  12  12     1149.70     1205.94     88.38 o 
   8  12  12       18.31       15.90     95.80 o 
   9  12  12       35.52       93.28     97.46 o 
  -7  13  12      421.07      374.75     90.23 o 
  -6  13  12      366.33      368.26     82.02 o 
  -5  13  12     1124.31     1084.33     78.94 o 
  -4  13  12       81.77       32.85     84.98 o 
  -3  13  12      418.36      384.70     85.67 o 
  -2  13  12      146.05      139.37     73.80 o 
  -1  13  12       43.89      116.02     77.75 o 
   0  13  12       99.85       92.73     77.70 o 
   1  13  12       57.94       62.32     68.92 o 
   2  13  12       11.42       38.23     82.81 o 
   3  13  12      276.85      318.99     78.95 o 
   4  13  12       80.26      129.37     89.36 o 
   5  13  12        2.10        8.82     97.05 o 
   6  13  12       11.27      -19.21    129.00 o 
 -19   0  13       82.80       80.03    121.98 o 
 -17   0  13       17.55       38.21     83.29 o 
 -15   0  13        0.05      -38.84     77.79 o 
 -13   0  13      110.85       93.15     68.86 o 
 -11   0  13      126.09      104.62     80.93 o 
  -9   0  13       78.20      108.94     68.43 o 
  -7   0  13      174.17      234.42     78.62 o 
  -5   0  13       90.26       85.56     76.86 o 
  -3   0  13      428.39      407.59     85.91 o 
  -1   0  13     2143.81     2077.43     94.67 o 
   1   0  13      968.46      858.79    114.92 o 
   3   0  13      757.24      758.64     97.83 o 
   5   0  13      738.17      821.16     96.30 o 
   7   0  13       21.61       20.40     87.37 o 
   9   0  13      120.46      167.86     99.57 o 
  11   0  13       88.33       93.32     94.91 o 
  13   0  13      748.72      718.07    108.95 o 
  15   0  13      111.23      141.37    107.51 o 
  17   0  13      814.97      753.57    104.99 o 
 -19   1  13       78.07       87.88     86.24 o 
 -18   1  13      206.26      243.77     80.61 o 
 -17   1  13        2.83       16.53     64.05 o 
 -16   1  13      263.14      286.84     65.46 o 
 -15   1  13        0.16       24.39     53.23 o 
 -14   1  13        3.49       19.45     57.65 o 
 -13   1  13       44.55       40.42     55.66 o 
 -12   1  13      156.10      179.64     55.48 o 
 -11   1  13       44.49       56.52     45.91 o 
 -10   1  13        0.57        2.17     56.17 o 
  -9   1  13       35.62       83.29     50.95 o 
  -8   1  13      322.39      278.80     51.47 o 
  -7   1  13       80.07       39.88     50.34 o 
  -6   1  13      360.54      396.22     49.98 o 
  -5   1  13      275.07      227.36     55.69 o 
  -4   1  13        0.76       13.98     52.75 o 
  -3   1  13      264.04      267.28     59.10 o 
  -2   1  13     4177.24     4234.89     73.61 o 
  -1   1  13     2416.50     2358.08     69.61 o 
   0   1  13       30.85       30.54     60.87 o 
   1   1  13      517.96      664.58     66.32 o 
   2   1  13     2410.58     2081.59     85.03 o 
   3   1  13     1244.21     1285.62     78.73 o 
   4   1  13        1.77       10.62     69.58 o 
   5   1  13        4.36       28.49     63.43 o 
   6   1  13       16.41       18.07     62.86 o 
   7   1  13      196.91      209.07     64.15 o 
   8   1  13      262.62      277.33     60.11 o 
   9   1  13      156.83      172.96     75.07 o 
  10   1  13        0.31        0.12     73.47 o 
  11   1  13        1.12       29.98     69.06 o 
  12   1  13      208.05      248.64     73.39 o 
  13   1  13       11.85       69.02     74.52 o 
  14   1  13        0.62        7.52     73.08 o 
  15   1  13      196.30      216.81     80.79 o 
  16   1  13      105.12      144.48     76.32 o 
  17   1  13        9.29       31.19     73.12 o 
  18   1  13      161.46      194.59     76.66 o 
 -19   2  13      181.58      164.99     75.29 o 
 -18   2  13      473.47      518.72     64.84 o 
 -17   2  13      384.50      391.24     68.81 o 
 -16   2  13      425.19      437.88     66.12 o 
 -15   2  13       26.10       46.32     53.31 o 
 -14   2  13     2623.30     2572.90     66.74 o 
 -13   2  13       96.58      112.06     55.45 o 
 -12   2  13        6.52       10.71     56.76 o 
 -11   2  13     1120.41     1127.60     56.83 o 
 -10   2  13      104.15      115.75     55.88 o 
  -9   2  13      200.24      232.30     49.24 o 
  -8   2  13      114.42      100.16     58.83 o 
  -7   2  13       99.63       64.15     53.66 o 
  -6   2  13     1154.92     1054.60     50.21 o 
  -5   2  13        1.23       -8.93     51.07 o 
  -4   2  13      320.85      405.02     51.54 o 
  -3   2  13      520.39      592.39     57.39 o 
  -2   2  13       13.89       -0.40     50.95 o 
  -1   2  13       50.26      111.47     57.07 o 
   0   2  13    13696.82    13738.03    129.92 o 
   1   2  13    13330.54    13708.96    111.15 o 
   2   2  13      188.61      180.33     61.04 o 
   3   2  13      683.79      661.09     68.84 o 
   4   2  13     3050.69     2920.11     73.31 o 
   5   2  13      367.39      271.99     57.18 o 
   6   2  13       93.36       96.77     65.11 o 
   7   2  13      113.53      180.04     61.66 o 
   8   2  13      522.25      395.87     75.96 o 
   9   2  13        3.70        7.16     69.99 o 
  10   2  13      476.35      478.02     72.62 o 
  11   2  13     1123.97     1028.91     70.76 o 
  12   2  13      130.20      130.59     74.10 o 
  13   2  13        0.75       33.25     70.66 o 
  14   2  13      785.51      836.76     80.69 o 
  15   2  13      385.57      405.24     77.64 o 
  16   2  13       78.54       82.59     75.98 o 
  17   2  13       89.17       88.02     74.77 o 
  18   2  13      134.22      121.03     71.84 o 
 -19   3  13       63.58       91.51     76.10 o 
 -18   3  13        6.82       11.45     71.82 o 
 -17   3  13      316.15      301.87     66.33 o 
 -16   3  13      332.70      263.97     71.28 o 
 -15   3  13      901.43      908.66     61.51 o 
 -14   3  13       24.05       45.22     57.45 o 
 -13   3  13       19.82       95.47     62.53 o 
 -12   3  13     3663.90     3594.53     68.72 o 
 -11   3  13     4259.30     4207.37     64.53 o 
 -10   3  13      480.14      558.80     53.90 o 
  -9   3  13     1381.32     1266.15     54.77 o 
  -8   3  13       74.37      128.54     50.37 o 
  -7   3  13      903.49      990.10     54.76 o 
  -6   3  13     1126.71     1015.05     52.90 o 
  -5   3  13     9710.82     9355.16    122.99 o 
  -4   3  13      143.68      119.88     49.97 o 
  -3   3  13     6537.60     6149.34    100.08 o 
  -2   3  13      772.86      787.02     55.77 o 
  -1   3  13    13070.51    13216.75    127.62 o 
   0   3  13     1916.20     1885.86     67.70 o 
   1   3  13     9282.78     9718.36     96.42 o 
   2   3  13     1129.71     1196.01     60.79 o 
   3   3  13      211.96      140.70     58.48 o 
   4   3  13       14.41       18.08     62.31 o 
   5   3  13      222.10      309.42     64.35 o 
   6   3  13     2952.30     3031.29     69.11 o 
   7   3  13       99.50       74.78     62.82 o 
   8   3  13      249.61      291.60     66.32 o 
   9   3  13      329.47      330.45     72.17 o 
  10   3  13      435.21      413.81     74.62 o 
  11   3  13     1857.29     1875.30     89.86 o 
  12   3  13      895.57      848.65     78.39 o 
  13   3  13     4572.43     4460.31     95.00 o 
  14   3  13       80.11       90.25     72.47 o 
  15   3  13     1254.26     1366.53     79.86 o 
  16   3  13      184.94      215.71     79.98 o 
  17   3  13      852.30      943.01     85.52 o 
  18   3  13       69.79       95.22     80.92 o 
 -19   4  13      460.53      437.26     82.71 o 
 -18   4  13      321.29      361.07     66.61 o 
 -17   4  13       93.42       70.55     66.66 o 
 -16   4  13      240.51      279.57     68.23 o 
 -15   4  13     3862.04     3947.73     86.97 o 
 -14   4  13      246.02      218.28     68.57 o 
 -13   4  13     5532.92     5448.16     90.06 o 
 -12   4  13      672.86      641.10     57.40 o 
 -11   4  13       85.77       78.61     58.13 o 
 -10   4  13     5967.63     5819.34     84.49 o 
  -9   4  13        0.63       28.60     48.11 o 
  -8   4  13       65.03       68.66     56.79 o 
  -7   4  13     4750.16     4578.21     68.74 o 
  -6   4  13      223.22      323.74     50.90 o 
  -5   4  13      511.51      584.90     54.01 o 
  -4   4  13     4404.26     4569.26     67.62 o 
  -3   4  13    25357.95    24212.63    237.56 o 
  -2   4  13     3125.64     3034.46     65.83 o 
  -1   4  13     2330.16     2406.01     63.30 o 
   0   4  13     1894.56     2428.42     67.17 o 
   1   4  13     3232.21     2997.85     66.87 o 
   2   4  13     3451.38     3700.44     70.90 o 
   3   4  13     8542.38     8173.18     85.89 o 
   4   4  13       13.53       19.14     62.32 o 
   5   4  13     5553.32     5537.22     83.03 o 
   6   4  13      197.97      187.26     63.48 o 
   7   4  13     1629.01     1679.81     75.68 o 
   8   4  13        0.18        9.93     70.61 o 
   9   4  13     1475.78     1470.09     75.90 o 
  10   4  13      298.11      259.30     71.37 o 
  11   4  13     2094.00     2203.08     82.70 o 
  12   4  13       27.96       23.90     79.48 o 
  13   4  13        3.54       -0.41     82.34 o 
  14   4  13      117.33      125.91     75.08 o 
  15   4  13     1585.07     1640.94     84.25 o 
  16   4  13        0.01        5.43     81.89 o 
  17   4  13      233.21      236.65     86.75 o 
 -18   5  13      186.90      156.50     74.99 o 
 -17   5  13     2677.55     2519.98     94.85 o 
 -16   5  13       77.11       73.16     78.72 o 
 -15   5  13       69.52       83.16     66.05 o 
 -14   5  13      236.04      305.30     73.44 o 
 -13   5  13     5894.48     5767.93     89.57 o 
 -12   5  13      531.53      559.88     60.07 o 
 -11   5  13      377.26      367.59     47.60 o 
 -10   5  13      167.30      129.19     58.23 o 
  -9   5  13       19.21       39.72     54.38 o 
  -8   5  13      363.85      321.84     49.24 o 
  -7   5  13     1186.05     1146.94     56.53 o 
  -6   5  13     3146.25     3249.35     64.30 o 
  -5   5  13     7064.31     7143.66     73.87 o 
  -4   5  13      339.79      360.48     54.34 o 
  -3   5  13     1126.28     1017.39     58.98 o 
  -2   5  13      897.61      863.12     56.26 o 
  -1   5  13    15735.01    14778.82    111.26 o 
   0   5  13     1395.22     1378.42     55.57 o 
   1   5  13       96.64       84.14     54.04 o 
   2   5  13      529.41      460.34     51.44 o 
   3   5  13    16662.92    15599.55    103.71 o 
   4   5  13      226.52      195.55     57.96 o 
   5   5  13     9236.55     9502.23     91.76 o 
   6   5  13      215.32      192.43     58.98 o 
   7   5  13     2997.70     3099.37     82.62 o 
   8   5  13      212.84      262.96     73.84 o 
   9   5  13     7452.41     7343.43    102.78 o 
  10   5  13      117.65      132.21     77.48 o 
  11   5  13      398.05      400.20     75.82 o 
  12   5  13      778.98      758.65     81.01 o 
  13   5  13      245.19      258.48     72.62 o 
  14   5  13     1581.27     1580.25    101.22 o 
  15   5  13       43.57       75.77     99.24 o 
  16   5  13        3.29       -3.61     87.41 o 
  17   5  13       17.11       13.26     99.19 o 
 -17   6  13       14.43      -54.89     87.14 o 
 -16   6  13        7.95      -31.04     71.86 o 
 -15   6  13      609.99      668.36     74.64 o 
 -14   6  13     1047.04     1019.62     68.81 o 
 -13   6  13      125.46      182.07     69.16 o 
 -12   6  13      109.79      111.08     59.19 o 
 -11   6  13     3760.86     3675.74     80.97 o 
 -10   6  13     1314.18     1315.54     63.70 o 
  -9   6  13      118.27       80.60     58.18 o 
  -8   6  13     4942.33     4706.00     69.25 o 
  -7   6  13     5959.31     5797.54     70.44 o 
  -6   6  13      181.27      177.17     49.33 o 
  -5   6  13     1036.80      963.91     51.93 o 
  -4   6  13     3914.59     3833.46     62.87 o 
  -3   6  13     4829.18     4897.41     70.97 o 
  -2   6  13       11.29      -10.44     58.03 o 
  -1   6  13     2259.73     1976.03     63.10 o 
   0   6  13     1065.36      936.00     57.25 o 
   1   6  13     5395.82     5197.30     73.54 o 
   2   6  13        7.90       50.68     58.55 o 
   3   6  13      931.08      898.87     64.01 o 
   4   6  13      548.76      534.46     59.02 o 
   5   6  13     2336.33     2356.95     69.47 o 
   6   6  13     1828.90     1816.18     76.16 o 
   7   6  13     5933.37     5645.37     91.82 o 
   8   6  13      727.44      686.71     80.38 o 
   9   6  13      709.98      693.67     78.59 o 
  10   6  13      427.94      519.93     81.43 o 
  11   6  13      682.55      638.29     81.95 o 
  12   6  13     4021.56     4141.02    104.36 o 
  13   6  13        1.40       35.71     79.33 o 
  14   6  13       59.80       45.92     87.48 o 
  15   6  13      139.00      142.42    101.47 o 
  16   6  13     1645.35     1495.48    104.44 o 
 -17   7  13       16.85       35.67     89.94 o 
 -16   7  13     1187.92     1138.96     77.57 o 
 -15   7  13      244.36      371.11     65.65 o 
 -14   7  13      456.18      453.48     73.51 o 
 -13   7  13      368.51      369.50     72.02 o 
 -12   7  13     1218.08     1161.12     69.20 o 
 -11   7  13      306.35      366.63     58.78 o 
 -10   7  13     4720.16     4401.67     70.27 o 
  -9   7  13     4353.49     4279.76     71.49 o 
  -8   7  13      101.62      123.11     59.05 o 
  -7   7  13      411.21      332.48     60.45 o 
  -6   7  13     3039.51     2954.80     72.03 o 
  -5   7  13     2604.51     2472.00     61.79 o 
  -4   7  13      200.11      205.10     50.10 o 
  -3   7  13     5721.56     5649.92     70.93 o 
  -2   7  13      567.87      616.03     51.91 o 
  -1   7  13      192.03      192.78     57.85 o 
   0   7  13      805.82      840.87     62.90 o 
   1   7  13     1090.45     1126.26     59.94 o 
   2   7  13      644.37      719.62     56.63 o 
   3   7  13        9.00       -3.54     55.86 o 
   4   7  13     1393.66     1434.34     69.61 o 
   5   7  13      676.27      651.69     74.16 o 
   6   7  13     1416.60     1410.75     79.25 o 
   7   7  13     2263.55     2136.49     77.89 o 
   8   7  13     1638.75     1626.26     82.14 o 
   9   7  13      187.97      187.88     81.30 o 
  10   7  13     2973.14     2976.38     89.42 o 
  11   7  13      616.99      613.15     75.68 o 
  12   7  13     1110.14     1158.05     88.11 o 
  13   7  13      295.58      252.34     86.26 o 
  14   7  13      177.10      177.42     84.89 o 
  15   7  13       76.04      131.27     85.83 o 
 -16   8  13      434.02      386.15     71.38 o 
 -15   8  13      124.19      112.23     80.34 o 
 -14   8  13      980.71      958.77     71.96 o 
 -13   8  13       43.16       95.22     69.36 o 
 -12   8  13      950.66     1041.70     74.54 o 
 -11   8  13       82.71       95.35     69.22 o 
 -10   8  13       23.95       63.08     62.31 o 
  -9   8  13     1570.17     1468.10     66.41 o 
  -8   8  13     1717.99     1738.04     67.68 o 
  -7   8  13      140.88      144.36     60.85 o 
  -6   8  13       65.67       77.91     59.92 o 
  -5   8  13     1535.26     1490.26     68.52 o 
  -4   8  13      432.33      388.95     65.00 o 
  -3   8  13      376.63      341.63     61.83 o 
  -2   8  13      164.85      167.35     60.56 o 
  -1   8  13     1593.95     1540.66     70.21 o 
   0   8  13     1439.21     1481.67     66.18 o 
   1   8  13      217.75      234.87     63.81 o 
   2   8  13     3097.21     3183.78     69.96 o 
   3   8  13       48.36       45.49     56.12 o 
   4   8  13     1267.90     1399.89     77.99 o 
   5   8  13       23.33       65.57     73.52 o 
   6   8  13     2965.02     3036.75     87.73 o 
   7   8  13        1.11      -49.18     78.23 o 
   8   8  13     4530.71     4459.04     92.02 o 
   9   8  13      267.02      240.44     82.11 o 
  10   8  13       17.42       17.02     75.73 o 
  11   8  13      103.91       67.52     85.11 o 
  12   8  13        5.24        4.20     79.80 o 
  13   8  13       42.83       76.80     89.25 o 
  14   8  13      271.80      281.03     95.90 o 
 -15   9  13        2.22      101.12     77.86 o 
 -14   9  13       10.26       23.74     79.65 o 
 -13   9  13        6.00        8.93     75.13 o 
 -12   9  13      243.06      279.71     69.19 o 
 -11   9  13       34.20       39.52     72.58 o 
 -10   9  13      103.74      156.77     66.46 o 
  -9   9  13       70.49       88.71     68.77 o 
  -8   9  13     1134.21     1079.88     63.39 o 
  -7   9  13      935.32      908.62     69.03 o 
  -6   9  13      418.84      469.22     59.81 o 
  -5   9  13     1463.20     1408.30     63.32 o 
  -4   9  13      836.38      847.16     63.87 o 
  -3   9  13      852.23      926.00     67.63 o 
  -2   9  13      490.54      526.35     65.80 o 
  -1   9  13      187.27      216.98     60.91 o 
   0   9  13       18.06       59.19     59.33 o 
   1   9  13       87.95      133.24     64.84 o 
   2   9  13      230.49      255.84     63.17 o 
   3   9  13      600.73      625.24     74.90 o 
   4   9  13      138.99      149.08     67.59 o 
   5   9  13       21.14       23.45     62.48 o 
   6   9  13      734.94      710.60     81.35 o 
   7   9  13      115.48       70.73     81.42 o 
   8   9  13      152.82       89.90     82.57 o 
   9   9  13       11.04       -8.24     85.51 o 
  10   9  13      125.91      164.90     86.89 o 
  11   9  13      236.63      252.31     82.56 o 
  12   9  13      128.44       88.77     94.31 o 
  13   9  13      536.17      429.27     94.52 o 
 -13  10  13        7.97       -4.00     64.01 o 
 -12  10  13        4.85       58.11     81.73 o 
 -11  10  13      151.06      164.41     72.42 o 
 -10  10  13      346.64      394.35     69.73 o 
  -9  10  13       33.54       23.60     58.18 o 
  -8  10  13       81.86      133.89     59.43 o 
  -7  10  13      182.94      197.19     63.49 o 
  -6  10  13      625.80      596.82     62.72 o 
  -5  10  13      165.20      218.13     63.78 o 
  -4  10  13      352.28      328.08     68.29 o 
  -3  10  13       35.88       53.48     63.91 o 
  -2  10  13        2.83       14.28     66.72 o 
  -1  10  13       60.94       85.54     66.66 o 
   0  10  13      119.84      118.07     61.13 o 
   1  10  13        0.31        8.24     67.67 o 
   2  10  13      380.09      378.56     68.73 o 
   3  10  13      141.61      130.57     65.21 o 
   4  10  13        3.57       -0.81     68.22 o 
   5  10  13       61.22      115.32     72.24 o 
   6  10  13      325.35      340.57     77.30 o 
   7  10  13      334.99      343.74     83.43 o 
   8  10  13        9.31       27.04     86.85 o 
   9  10  13      126.08      125.58     88.70 o 
  10  10  13      184.11      189.79     90.36 o 
  11  10  13      218.13      248.99     87.03 o 
  12  10  13      278.24      244.22     97.68 o 
 -12  11  13        0.70       29.05     80.22 o 
 -11  11  13        6.31       -7.64     79.39 o 
 -10  11  13       26.26       10.74     81.06 o 
  -9  11  13        5.42       76.60     70.07 o 
  -8  11  13        3.39       20.75     60.70 o 
  -7  11  13        9.19       56.51     63.28 o 
  -6  11  13        3.56       11.41     63.81 o 
  -5  11  13        6.17       -5.89     67.87 o 
  -4  11  13       10.04        4.46     65.76 o 
  -3  11  13        1.01      -20.41     67.01 o 
  -2  11  13       40.02       69.71     76.34 o 
  -1  11  13        3.06      -17.63     75.62 o 
   0  11  13       61.92       83.91     75.98 o 
   1  11  13       11.23       12.93     71.51 o 
   2  11  13        0.88       25.75     72.29 o 
   3  11  13        0.02       29.13     73.61 o 
   4  11  13      126.66      160.88     78.34 o 
   5  11  13       86.85       94.84     79.09 o 
   6  11  13        1.42       10.32     78.99 o 
   7  11  13        0.84       27.13     88.36 o 
   8  11  13      122.03      108.44     81.51 o 
   9  11  13       65.58       39.05     85.60 o 
  10  11  13       51.81       97.78     95.42 o 
  -9  12  13        2.31       35.50     73.23 o 
  -8  12  13        1.49       15.66     75.24 o 
  -7  12  13       65.70       50.48     77.60 o 
  -6  12  13       30.57       81.87     81.62 o 
  -5  12  13        5.47        5.00     66.93 o 
  -4  12  13        6.26      -20.24     70.90 o 
  -3  12  13        2.10       15.73     69.72 o 
  -2  12  13        1.67       18.72     74.73 o 
  -1  12  13        0.45      -35.89     81.62 o 
   0  12  13        1.72       43.57     81.58 o 
   1  12  13        0.91        5.28     77.58 o 
   2  12  13        7.70      -24.90     64.92 o 
   3  12  13       40.64       66.25     78.39 o 
   4  12  13      104.98      115.59     84.56 o 
   5  12  13      157.71      146.72     77.53 o 
   6  12  13       59.60       65.92     84.52 o 
   7  12  13        4.42       80.04     85.64 o 
   8  12  13        0.73      -27.09     96.97 o 
  -6  13  13        7.40       69.93     83.50 o 
  -5  13  13      222.60      211.24     76.34 o 
  -4  13  13       40.84       54.67     80.62 o 
  -3  13  13       39.90       62.46     84.82 o 
  -2  13  13       51.20       31.49     73.22 o 
  -1  13  13      110.38      110.37     78.75 o 
   0  13  13      125.85      118.45     80.19 o 
   1  13  13       55.00       46.13     70.82 o 
   2  13  13        6.12       32.93     76.68 o 
   3  13  13        1.61       17.91     70.55 o 
   4  13  13      100.14      131.64     85.14 o 
   5  13  13       33.33        4.74     89.20 o 
 -18   0  14     1278.47     1303.07    118.86 o 
 -16   0  14      352.03      360.98     91.73 o 
 -14   0  14     2992.35     3230.66     95.83 o 
 -12   0  14        4.00       12.21     73.76 o 
 -10   0  14     8947.93     8593.80    135.88 o 
  -8   0  14      859.35     1014.68     73.12 o 
  -6   0  14    16452.99    14933.27    420.47 o 
  -4   0  14     6567.45     6753.71    121.48 o 
  -2   0  14    11241.95    11123.10    319.77 o 
   0   0  14    18726.10    18208.01    413.29 o 
   2   0  14    36752.00    37058.01    881.44 o 
   4   0  14      284.30      224.55    109.58 o 
   6   0  14     2243.06     2122.92    105.08 o 
   8   0  14      319.46      307.89     88.66 o 
  10   0  14     3175.25     2831.49    124.63 o 
  12   0  14     5441.40     5418.14    132.79 o 
  14   0  14      277.66      290.94    113.91 o 
  16   0  14     5612.08     5772.44    157.62 o 
  18   0  14       20.87       19.90    112.87 o 
 -19   1  14      240.31      244.68     67.36 o 
 -18   1  14        4.90      -16.89     67.19 o 
 -17   1  14      823.87      840.21     62.44 o 
 -16   1  14     1801.75     1995.35     59.75 o 
 -15   1  14      488.08      544.80     56.74 o 
 -14   1  14      856.27      862.51     59.25 o 
 -13   1  14     4597.25     4498.78    103.58 o 
 -12   1  14     5319.78     5499.93     67.70 o 
 -11   1  14     1218.65     1239.90     59.55 o 
 -10   1  14       22.29       49.93     50.08 o 
  -9   1  14      326.09      263.41     55.84 o 
  -8   1  14     4230.81     4333.40     65.57 o 
  -7   1  14      105.70       91.76     48.66 o 
  -6   1  14      310.74      236.46     49.96 o 
  -5   1  14        4.37       15.43     54.98 o 
  -4   1  14     1102.43      984.48     61.96 o 
  -3   1  14      306.24      184.11     50.07 o 
  -2   1  14     2710.88     2709.14     71.89 o 
  -1   1  14    13622.55    13899.59    208.17 o 
   0   1  14    34234.45    33796.03    420.17 o 
   1   1  14     1577.02     1972.12     69.02 o 
   2   1  14     1829.98     1936.36     83.17 o 
   3   1  14    12550.42    12150.60    160.50 o 
   4   1  14     9320.83     8651.41    125.90 o 
   5   1  14      109.50      110.47     66.14 o 
   6   1  14      871.03      776.80     67.49 o 
   7   1  14      555.68      452.89     64.11 o 
   8   1  14      671.35      608.95     62.87 o 
   9   1  14     4789.77     4876.77     90.93 o 
  10   1  14     2032.64     2099.52     85.57 o 
  11   1  14      273.24      335.23     70.51 o 
  12   1  14        3.33       50.63     71.76 o 
  13   1  14      759.85      735.44     78.94 o 
  14   1  14     1554.37     1573.76     80.58 o 
  15   1  14       49.52       66.33     84.01 o 
  16   1  14      227.38      249.04     78.38 o 
  17   1  14        0.24        9.25     75.50 o 
  18   1  14      714.86      635.98     81.15 o 
 -19   2  14       29.88       42.27     71.26 o 
 -18   2  14      975.08      949.45     78.08 o 
 -17   2  14      268.93      255.48     67.88 o 
 -16   2  14       68.63      126.13     62.65 o 
 -15   2  14        9.36       -6.62     53.23 o 
 -14   2  14     1602.28     1666.61     64.59 o 
 -13   2  14     1756.34     1757.81     54.84 o 
 -12   2  14     1474.51     1407.11     51.50 o 
 -11   2  14     1914.23     1928.87     60.42 o 
 -10   2  14      121.13      143.28     51.25 o 
  -9   2  14      482.22      493.91     54.71 o 
  -8   2  14      231.20      319.01     50.65 o 
  -7   2  14       60.47      131.23     50.63 o 
  -6   2  14      191.12      160.50     55.14 o 
  -5   2  14      720.69      735.57     54.50 o 
  -4   2  14     1651.38     1507.87     60.04 o 
  -3   2  14       20.00       13.62     52.51 o 
  -2   2  14     2394.91     2151.72     63.59 o 
  -1   2  14      193.61      111.44     58.77 o 
   0   2  14      232.19      255.76     64.00 o 
   1   2  14    44292.93    45112.91    535.47 o 
   2   2  14    15492.12    14960.49    185.86 o 
   3   2  14      664.20      701.66     69.58 o 
   4   2  14      289.52      238.55     64.30 o 
   5   2  14       12.97       -0.31     63.97 o 
   6   2  14       78.40       87.53     62.14 o 
   7   2  14       69.33       78.94     58.08 o 
   8   2  14     5006.50     4871.34     83.92 o 
   9   2  14      835.44      818.73     79.58 o 
  10   2  14       16.87       16.12     73.80 o 
  11   2  14     3684.01     3662.75     89.67 o 
  12   2  14      197.02      213.17     72.66 o 
  13   2  14      584.62      640.35     78.83 o 
  14   2  14       85.32       96.20     80.71 o 
  15   2  14      124.58      129.16     76.27 o 
  16   2  14      248.53      199.52     79.30 o 
  17   2  14       85.88      103.03     83.64 o 
  18   2  14      802.99      740.80     82.95 o 
 -19   3  14      301.09      343.03     81.00 o 
 -18   3  14       98.30      122.54     76.45 o 
 -17   3  14       15.66       78.48     65.83 o 
 -16   3  14       29.47       65.89     61.18 o 
 -15   3  14      286.52      321.15     60.45 o 
 -14   3  14       48.54       10.47     52.53 o 
 -13   3  14       50.49       46.12     51.25 o 
 -12   3  14       53.72       57.18     52.22 o 
 -11   3  14     5380.41     5388.30     73.60 o 
 -10   3  14     2105.90     2046.52     62.89 o 
  -9   3  14        6.55       -3.22     55.88 o 
  -8   3  14      189.66      156.30     50.24 o 
  -7   3  14     2587.09     2329.05     59.97 o 
  -6   3  14       66.67      128.79     55.26 o 
  -5   3  14     4932.04     4461.97     67.36 o 
  -4   3  14     1713.99     1660.27     58.31 o 
  -3   3  14        6.06       10.20     50.17 o 
  -2   3  14       14.12       16.41     50.26 o 
  -1   3  14    12994.17    12794.76    124.48 o 
   0   3  14     1180.72     1236.73     59.73 o 
   1   3  14     4550.93     4666.26     74.39 o 
   2   3  14       26.87       48.43     62.08 o 
   3   3  14     2402.72     2207.63     72.21 o 
   4   3  14      150.93      143.27     62.91 o 
   5   3  14       34.10       49.86     63.66 o 
   6   3  14     2138.88     2055.97     69.80 o 
   7   3  14     1589.04     1622.83     69.06 o 
   8   3  14       99.32      136.79     67.86 o 
   9   3  14      338.21      358.74     84.07 o 
  10   3  14       28.21       76.06     64.23 o 
  11   3  14     1645.03     1707.21     81.06 o 
  12   3  14      514.38      570.45     77.63 o 
  13   3  14      852.15      885.91     81.50 o 
  14   3  14      273.98      251.64     75.70 o 
  15   3  14     1170.17     1221.25     82.67 o 
  16   3  14      295.93      372.19     80.17 o 
  17   3  14      582.33      608.04     88.86 o 
 -18   4  14       73.64       83.69     80.93 o 
 -17   4  14      331.92      349.47     70.54 o 
 -16   4  14       39.98       65.58     70.78 o 
 -15   4  14      496.13      578.14     68.30 o 
 -14   4  14       18.11       58.26     72.64 o 
 -13   4  14     1482.21     1458.15     74.30 o 
 -12   4  14      759.53      688.23     58.23 o 
 -11   4  14        1.40       21.18     57.50 o 
 -10   4  14       51.23       88.44     57.76 o 
  -9   4  14        0.59       45.84     54.74 o 
  -8   4  14      245.33      224.24     50.40 o 
  -7   4  14      942.82     1021.96     58.72 o 
  -6   4  14      478.11      506.78     54.37 o 
  -5   4  14      121.85      113.76     52.83 o 
  -4   4  14        4.16       24.48     49.10 o 
  -3   4  14     4122.73     4356.86     69.36 o 
  -2   4  14      717.53      846.31     57.66 o 
  -1   4  14      589.20      437.57     54.37 o 
   0   4  14      381.13      589.77     57.86 o 
   1   4  14      649.84      630.76     56.73 o 
   2   4  14      807.87      853.18     60.36 o 
   3   4  14        9.09       18.83     55.78 o 
   4   4  14      682.46      542.09     55.16 o 
   5   4  14     2221.99     2100.68     68.19 o 
   6   4  14       43.05       45.05     59.26 o 
   7   4  14       14.29       51.83     63.31 o 
   8   4  14      127.55      122.21     71.62 o 
   9   4  14      812.95      776.41     76.70 o 
  10   4  14      318.57      294.18     75.36 o 
  11   4  14      119.60      129.45     80.05 o 
  12   4  14       49.73       74.50     78.75 o 
  13   4  14       33.76       50.28     81.81 o 
  14   4  14      431.02      416.17     82.86 o 
  15   4  14      319.61      292.87     86.19 o 
  16   4  14        2.16       31.95     86.93 o 
  17   4  14       97.40      130.34     88.78 o 
 -18   5  14        0.98       -4.28     75.47 o 
 -17   5  14       45.30       33.37     67.73 o 
 -16   5  14       21.83       20.36     72.34 o 
 -15   5  14       91.40       91.74     62.42 o 
 -14   5  14        3.60       47.35     67.94 o 
 -13   5  14        3.20        9.04     61.71 o 
 -12   5  14        9.73       -4.62     59.77 o 
 -11   5  14        6.21       31.72     54.97 o 
 -10   5  14       92.32       90.02     55.30 o 
  -9   5  14      211.23      216.50     54.97 o 
  -8   5  14       18.51       11.73     47.42 o 
  -7   5  14        0.50      -53.65     53.65 o 
  -6   5  14       41.17       27.18     53.89 o 
  -5   5  14      441.88      405.79     56.62 o 
  -4   5  14       22.66       32.47     54.05 o 
  -3   5  14      617.75      627.07     58.70 o 
  -2   5  14      917.89      895.85     59.22 o 
  -1   5  14       94.82      168.97     53.21 o 
   0   5  14       43.62       71.98     59.46 o 
   1   5  14      519.10      513.31     53.84 o 
   2   5  14      869.95      795.59     63.04 o 
   3   5  14      477.91      521.82     59.32 o 
   4   5  14      199.92      184.81     59.88 o 
   5   5  14       16.82       18.81     57.85 o 
   6   5  14      226.50      276.55     65.38 o 
   7   5  14      416.23      414.58     69.52 o 
   8   5  14      259.50      222.05     75.36 o 
   9   5  14      143.17      138.86     69.57 o 
  10   5  14        4.73       20.03     68.11 o 
  11   5  14      266.13      281.71     75.15 o 
  12   5  14      131.44      111.71     78.59 o 
  13   5  14       11.66        0.83     87.35 o 
  14   5  14       17.36       38.46     81.62 o 
  15   5  14        2.84       19.31     79.97 o 
  16   5  14        4.07       33.24     97.75 o 
 -17   6  14        0.03      -14.61     75.36 o 
 -16   6  14        0.34        9.81     70.88 o 
 -15   6  14        3.79        4.03     72.33 o 
 -14   6  14       22.90       21.37     58.77 o 
 -13   6  14        4.52        7.28     68.03 o 
 -12   6  14      222.73      238.42     66.55 o 
 -11   6  14      330.23      354.08     61.37 o 
 -10   6  14      209.36      222.73     60.94 o 
  -9   6  14       42.94       75.04     49.83 o 
  -8   6  14      377.50      396.07     55.14 o 
  -7   6  14        7.20       87.53     58.72 o 
  -6   6  14        3.98       31.87     54.16 o 
  -5   6  14       22.68       55.34     54.72 o 
  -4   6  14       25.49       58.89     56.79 o 
  -3   6  14        1.80      -14.86     50.84 o 
  -2   6  14       17.20       84.44     56.51 o 
  -1   6  14       77.02       99.01     52.63 o 
   0   6  14      105.51      118.20     56.68 o 
   1   6  14        1.68       54.07     57.64 o 
   2   6  14       62.75       58.85     55.37 o 
   3   6  14        1.70       31.21     56.88 o 
   4   6  14      116.38      151.97     61.61 o 
   5   6  14      266.15      241.94     56.57 o 
   6   6  14      329.95      252.60     67.90 o 
   7   6  14        9.98       -1.81     73.03 o 
   8   6  14      238.12      238.98     78.31 o 
   9   6  14      342.59      337.20     84.12 o 
  10   6  14      526.22      621.66     80.17 o 
  11   6  14      292.74      267.58     76.19 o 
  12   6  14        7.57       48.91     85.77 o 
  13   6  14        1.83      -11.07     80.63 o 
  14   6  14       99.86      102.00     89.38 o 
  15   6  14       71.75       75.16    103.94 o 
  16   6  14        3.54       52.34    100.83 o 
 -16   7  14      280.08      299.66     76.18 o 
 -15   7  14        0.95       48.67     66.47 o 
 -14   7  14       36.23       21.11     68.30 o 
 -13   7  14       43.33       30.94     72.06 o 
 -12   7  14      380.48      372.57     71.70 o 
 -11   7  14       46.23       58.76     55.42 o 
 -10   7  14       28.16       33.41     57.01 o 
  -9   7  14      225.20      214.83     61.66 o 
  -8   7  14      699.03      734.19     61.60 o 
  -7   7  14      375.22      406.94     61.95 o 
  -6   7  14      236.54      230.40     51.58 o 
  -5   7  14     1079.73     1085.75     60.12 o 
  -4   7  14       17.05       49.19     60.27 o 
  -3   7  14      163.16      157.97     53.16 o 
  -2   7  14      589.06      550.45     53.73 o 
  -1   7  14       29.85       25.49     54.93 o 
   0   7  14      431.15      430.48     56.50 o 
   1   7  14       33.88      102.49     59.41 o 
   2   7  14       30.00       62.40     55.27 o 
   3   7  14      354.34      414.37     63.71 o 
   4   7  14      674.84      734.72     64.79 o 
   5   7  14      384.01      386.60     71.75 o 
   6   7  14      152.64      170.34     76.74 o 
   7   7  14       65.48       75.07     73.27 o 
   8   7  14     1092.87      975.85     80.71 o 
   9   7  14      740.04      688.18     81.90 o 
  10   7  14      139.34      166.30     81.13 o 
  11   7  14       59.71       62.80     74.57 o 
  12   7  14       12.95       22.84     84.95 o 
  13   7  14        7.75       12.04     91.51 o 
  14   7  14        0.22       23.51     83.78 o 
  15   7  14       78.77       99.20     85.66 o 
 -16   8  14       39.25      -19.14    269.59 o 
 -15   8  14        0.01       41.30     73.84 o 
 -14   8  14     1368.08     1395.74     72.01 o 
 -13   8  14       23.30       58.96     73.13 o 
 -12   8  14       82.71      102.47     67.60 o 
 -11   8  14      140.61      200.83     70.07 o 
 -10   8  14      264.26      328.82     71.16 o 
  -9   8  14      518.67      542.91     62.73 o 
  -8   8  14      135.56      132.59     60.49 o 
  -7   8  14        2.01        9.97     57.42 o 
  -6   8  14     1432.95     1385.27     68.93 o 
  -5   8  14      236.93      262.89     55.07 o 
  -4   8  14      154.12      191.32     64.62 o 
  -3   8  14       90.93      102.46     63.63 o 
  -2   8  14        2.80       13.91     64.38 o 
  -1   8  14      242.32      296.14     60.90 o 
   0   8  14      425.69      514.94     66.71 o 
   1   8  14       63.45       75.73     64.68 o 
   2   8  14     2607.73     2691.76     73.58 o 
   3   8  14       25.18       30.35     61.24 o 
   4   8  14      958.90     1023.69     75.28 o 
   5   8  14      538.71      498.14     74.57 o 
   6   8  14      315.11      312.00     81.64 o 
   7   8  14     1194.30     1078.89     83.27 o 
   8   8  14     2338.23     2337.06     84.41 o 
   9   8  14        0.81        4.26     74.69 o 
  10   8  14      185.42      233.98     79.52 o 
  11   8  14      190.08      168.23     86.77 o 
  12   8  14       19.74       66.77     86.79 o 
  13   8  14       48.66       26.06     91.57 o 
  14   8  14       16.09       15.53     98.28 o 
 -14   9  14      248.89      270.40     78.75 o 
 -13   9  14        0.70       78.54     72.78 o 
 -12   9  14      880.44      914.59     69.40 o 
 -11   9  14      119.40      224.51     74.88 o 
 -10   9  14      193.80      203.60     68.11 o 
  -9   9  14       91.46       85.84     63.92 o 
  -8   9  14     2068.68     2002.28     68.88 o 
  -7   9  14       30.96       49.44     62.88 o 
  -6   9  14       26.88       38.59     56.53 o 
  -5   9  14     3557.21     3605.80     75.96 o 
  -4   9  14      669.37      670.07     62.90 o 
  -3   9  14      104.68      105.99     61.16 o 
  -2   9  14       20.11       35.55     61.09 o 
  -1   9  14      230.39      237.90     60.94 o 
   0   9  14       24.79       24.79     64.95 o 
   1   9  14      351.58      370.30     68.31 o 
   2   9  14      567.91      652.21     59.21 o 
   3   9  14        2.07       19.51     66.53 o 
   4   9  14      168.20      190.42     75.11 o 
   5   9  14      657.30      691.97     72.04 o 
   6   9  14      802.46      849.12     82.74 o 
   7   9  14      300.76      304.52     82.33 o 
   8   9  14      998.34     1027.21     80.99 o 
   9   9  14     2257.04     2291.69     92.48 o 
  10   9  14      617.04      533.83     90.28 o 
  11   9  14      327.86      301.05     82.21 o 
  12   9  14      123.97      146.05     93.85 o 
  13   9  14       31.84       76.35     95.28 o 
 -13  10  14      431.41      445.15     71.26 o 
 -12  10  14      240.63      236.35     81.13 o 
 -11  10  14       42.02       25.63     74.84 o 
 -10  10  14     1594.27     1631.65     79.66 o 
  -9  10  14      324.47      301.68     69.93 o 
  -8  10  14      109.20      107.70     62.93 o 
  -7  10  14      772.34      750.48     72.84 o 
  -6  10  14     5044.71     5058.92     79.53 o 
  -5  10  14     1026.23      935.61     66.90 o 
  -4  10  14      567.19      579.23     65.49 o 
  -3  10  14       82.90       83.51     67.31 o 
  -2  10  14       14.74       49.61     66.91 o 
  -1  10  14      607.32      598.91     62.46 o 
   0  10  14     1305.03     1362.95     71.55 o 
   1  10  14     2147.50     2164.92     81.37 o 
   2  10  14      775.73      820.31     71.48 o 
   3  10  14       32.01       79.91     75.42 o 
   4  10  14      222.05      247.65     77.12 o 
   5  10  14      423.76      421.25     79.35 o 
   6  10  14      947.91     1048.46     78.92 o 
   7  10  14      846.55      960.78     80.85 o 
   8  10  14      150.51      141.28     87.87 o 
   9  10  14      442.19      403.30     90.33 o 
  10  10  14      400.70      369.91     91.91 o 
  11  10  14       46.14       81.57     93.14 o 
  12  10  14      529.93      415.30     91.29 o 
 -11  11  14      107.44      160.92     80.22 o 
 -10  11  14        9.98       83.93     77.30 o 
  -9  11  14       84.51       50.71     76.44 o 
  -8  11  14      692.85      644.80     68.18 o 
  -7  11  14      472.24      390.89     70.43 o 
  -6  11  14       17.67       57.38     65.07 o 
  -5  11  14       10.44       44.65     67.71 o 
  -4  11  14     1731.89     1791.94     72.40 o 
  -3  11  14      374.45      408.03     63.48 o 
  -2  11  14      120.51      130.54     71.58 o 
  -1  11  14      741.11      768.38     68.56 o 
   0  11  14      256.83      303.25     80.31 o 
   1  11  14        2.86       36.59     76.66 o 
   2  11  14      353.84      411.06     75.10 o 
   3  11  14     5134.84     5487.59     87.77 o 
   4  11  14      180.06      279.59     80.37 o 
   5  11  14       60.50       84.17     86.32 o 
   6  11  14      665.34      689.90     90.91 o 
   7  11  14     1829.75     1760.49     95.28 o 
   8  11  14        6.20       24.44     82.74 o 
   9  11  14      254.27      307.22     95.17 o 
  10  11  14       86.78      133.66     97.42 o 
  -9  12  14     1344.45     1152.78     74.11 o 
  -8  12  14      209.88      193.95     76.52 o 
  -7  12  14      272.58      194.68     75.80 o 
  -6  12  14      231.72      264.23     79.20 o 
  -5  12  14      361.47      295.39     72.54 o 
  -4  12  14      848.56      899.17     77.47 o 
  -3  12  14     1462.13     1467.63     75.70 o 
  -2  12  14     1102.97     1175.07     83.89 o 
  -1  12  14        2.21       47.42     80.68 o 
   0  12  14      163.95      203.20     84.33 o 
   1  12  14      274.45      295.09     77.08 o 
   2  12  14     1780.62     1819.12     83.44 o 
   3  12  14       96.09      101.39     82.74 o 
   4  12  14      433.10      425.11     71.26 o 
   5  12  14     1570.48     1533.76     97.48 o 
   6  12  14      159.86      144.75     79.93 o 
   7  12  14        2.74        7.07     94.22 o 
   8  12  14      421.55      381.45    154.27 o 
  -5  13  14      645.42      496.12     80.22 o 
  -4  13  14      110.22       57.52     82.31 o 
  -3  13  14        1.07       37.03     79.76 o 
  -2  13  14      169.71      133.75     80.97 o 
  -1  13  14      402.31      399.32     89.57 o 
   0  13  14       11.65        6.13     76.37 o 
   1  13  14      114.67      103.61     83.09 o 
   2  13  14      127.15      159.35     87.74 o 
   3  13  14       24.35       12.36     87.81 o 
   4  13  14      184.58      170.41     85.75 o 
 -19   0  15      295.93      304.26    106.89 o 
 -17   0  15        1.78       11.20     76.93 o 
 -15   0  15      132.09      110.05     79.92 o 
 -13   0  15       10.87      -23.68     76.33 o 
 -11   0  15       93.21      144.71     73.68 o 
  -9   0  15      161.98      155.54     71.45 o 
  -7   0  15      997.01     1002.12     70.06 o 
  -5   0  15      482.52      379.37     79.44 o 
  -3   0  15      235.84      322.65     72.83 o 
  -1   0  15       10.09       53.19     91.86 o 
   1   0  15     1823.68     1945.28    122.58 o 
   3   0  15       44.42       99.83    107.65 o 
   5   0  15     1090.10      869.01    101.91 o 
   7   0  15      190.48      188.89     91.64 o 
   9   0  15      546.20      535.64    105.27 o 
  11   0  15      848.38      893.01    102.98 o 
  13   0  15      125.10      122.82    109.60 o 
  15   0  15      583.17      584.93    114.54 o 
  17   0  15        9.90       32.64    109.58 o 
 -19   1  15       38.90       57.04     85.41 o 
 -18   1  15       30.95       58.88     69.69 o 
 -17   1  15      101.13       99.10     67.64 o 
 -16   1  15       25.37       20.85     57.92 o 
 -15   1  15      356.63      332.98     54.86 o 
 -14   1  15       32.78       45.29     52.55 o 
 -13   1  15       20.61       42.62     53.56 o 
 -12   1  15      147.85      197.39     58.68 o 
 -11   1  15      150.55      128.95     50.45 o 
 -10   1  15       27.48        8.06     52.02 o 
  -9   1  15        7.34        9.91     51.96 o 
  -8   1  15      221.83      249.94     45.30 o 
  -7   1  15      132.49      155.98     52.41 o 
  -6   1  15        0.31      -21.22     51.91 o 
  -5   1  15      279.90      359.98     54.26 o 
  -4   1  15      408.67      344.75     61.18 o 
  -3   1  15        8.64       28.91     56.26 o 
  -2   1  15      193.97      286.08     63.27 o 
  -1   1  15      580.53      385.42     60.90 o 
   0   1  15     3915.38     3949.70     83.62 o 
   1   1  15     3672.33     3585.49     86.64 o 
   2   1  15      596.34      575.64     80.97 o 
   3   1  15      220.91      197.45     66.35 o 
   4   1  15      160.17      270.54     75.92 o 
   5   1  15      211.35      166.58     73.23 o 
   6   1  15       69.94      111.24     68.30 o 
   7   1  15       10.04       32.79     62.70 o 
   8   1  15        5.50       15.42     62.90 o 
   9   1  15       48.78       71.63     75.75 o 
  10   1  15        5.74       11.52     70.08 o 
  11   1  15        8.02       31.24     67.22 o 
  12   1  15       24.41       67.31     79.39 o 
  13   1  15       81.25       72.65     77.99 o 
  14   1  15      218.81      207.78     83.27 o 
  15   1  15      125.58      119.27     85.27 o 
  16   1  15      153.62      179.46     77.37 o 
  17   1  15      548.74      544.26     83.41 o 
 -19   2  15      302.04      274.55     80.10 o 
 -18   2  15       29.01       39.94     71.32 o 
 -17   2  15       27.29       25.57     68.14 o 
 -16   2  15      106.98      165.79     56.28 o 
 -15   2  15        6.68      -25.49     56.40 o 
 -14   2  15      229.66      289.83     53.22 o 
 -13   2  15     3559.55     3613.50     66.45 o 
 -12   2  15        7.01        7.08     55.58 o 
 -11   2  15        7.50       29.93     54.36 o 
 -10   2  15        9.58       22.47     54.38 o 
  -9   2  15       48.39       37.90     52.91 o 
  -8   2  15       42.09       20.17     54.93 o 
  -7   2  15       49.66       47.68     52.12 o 
  -6   2  15       13.07       76.44     55.34 o 
  -5   2  15       61.78       89.61     51.72 o 
  -4   2  15      662.12      623.83     51.66 o 
  -3   2  15     1456.08     1504.71     60.60 o 
  -2   2  15     1673.63     1581.54     60.14 o 
  -1   2  15     2759.09     2305.12     69.30 o 
   0   2  15       54.74      105.39     62.55 o 
   1   2  15     3448.64     3483.52     80.01 o 
   2   2  15     1057.54      822.07     71.18 o 
   3   2  15     1099.43     1066.25     71.71 o 
   4   2  15      120.35      155.76     61.34 o 
   5   2  15      266.02      329.71     65.27 o 
   6   2  15      663.03      662.80     61.84 o 
   7   2  15      380.77      457.36     69.40 o 
   8   2  15     1095.12     1117.30     65.93 o 
   9   2  15       71.51       63.57     73.60 o 
  10   2  15       18.68       47.86     80.61 o 
  11   2  15        1.13       29.53     73.23 o 
  12   2  15      555.40      559.26     79.93 o 
  13   2  15      710.32      741.73     80.20 o 
  14   2  15        2.54       31.75     80.27 o 
  15   2  15      267.86      257.45     82.18 o 
  16   2  15       38.74       69.66     82.37 o 
  17   2  15       26.75       60.08     88.56 o 
 -19   3  15       63.71       49.02    210.83 o 
 -18   3  15      567.88      610.92     67.40 o 
 -17   3  15      517.57      545.60     75.49 o 
 -16   3  15        8.31       38.13     61.69 o 
 -15   3  15      122.27      143.27     57.62 o 
 -14   3  15       69.93       83.70     55.19 o 
 -13   3  15     1135.19     1149.17     56.86 o 
 -12   3  15        2.24       34.32     55.77 o 
 -11   3  15     4729.32     4758.92     66.08 o 
 -10   3  15      293.70      280.25     56.45 o 
  -9   3  15     1229.85     1303.76     65.34 o 
  -8   3  15      594.36      560.28     55.11 o 
  -7   3  15     3143.45     2812.79     63.98 o 
  -6   3  15       20.59       23.72     53.01 o 
  -5   3  15      235.47      265.38     55.73 o 
  -4   3  15     2725.17     2767.32     63.92 o 
  -3   3  15     5753.83     5497.28     72.41 o 
  -2   3  15      272.66      325.50     53.48 o 
  -1   3  15     8443.53     7719.63     96.04 o 
   0   3  15      390.87      366.88     57.02 o 
   1   3  15     1884.63     1981.98     67.72 o 
   2   3  15      381.00      502.75     60.41 o 
   3   3  15     2087.22     1923.49     70.34 o 
   4   3  15        2.01      -12.24     62.71 o 
   5   3  15      203.71      228.04     62.49 o 
   6   3  15      329.62      301.28     59.98 o 
   7   3  15     1690.72     1663.51     70.73 o 
   8   3  15     1085.41     1027.80     73.06 o 
   9   3  15     2324.81     2144.62     84.31 o 
  10   3  15      356.49      398.33     90.28 o 
  11   3  15     1586.75     1578.17     80.45 o 
  12   3  15      286.29      336.08     76.10 o 
  13   3  15     1330.36     1348.24     87.43 o 
  14   3  15     1416.98     1499.04     89.11 o 
  15   3  15     1609.96     1724.87     85.65 o 
  16   3  15        1.75       19.22     84.26 o 
  17   3  15       36.18       58.19     92.91 o 
 -18   4  15      199.32      178.74     75.18 o 
 -17   4  15      690.02      698.17     67.51 o 
 -16   4  15       25.08       62.72     64.06 o 
 -15   4  15       47.12       27.39     65.73 o 
 -14   4  15     1093.16     1033.49     66.76 o 
 -13   4  15     2419.30     2485.97     67.23 o 
 -12   4  15        2.16       38.10     64.69 o 
 -11   4  15      628.28      641.21     57.25 o 
 -10   4  15       60.02       88.49     50.91 o 
  -9   4  15     3757.38     3659.27     65.13 o 
  -8   4  15       80.24       91.70     54.45 o 
  -7   4  15      198.57      208.26     49.12 o 
  -6   4  15     3499.96     3392.76     63.17 o 
  -5   4  15     6397.63     6463.63    117.57 o 
  -4   4  15        0.11       14.50     56.07 o 
  -3   4  15      974.56      972.34     58.20 o 
  -2   4  15     1019.20     1273.22     57.02 o 
  -1   4  15     3312.90     3074.37     68.98 o 
   0   4  15      684.79      472.98     59.01 o 
   1   4  15     3360.50     3521.65     71.05 o 
   2   4  15     3854.98     3958.61     74.59 o 
   3   4  15     1728.54     1488.85     70.52 o 
   4   4  15        9.23       45.35     61.68 o 
   5   4  15     4319.87     4162.51     77.58 o 
   6   4  15     3304.06     3059.48     75.27 o 
   7   4  15       12.97       37.46     60.16 o 
   8   4  15        6.84       13.99     66.12 o 
   9   4  15     1022.11     1015.48     82.51 o 
  10   4  15      215.94      192.83     77.23 o 
  11   4  15     2726.83     2697.47     96.28 o 
  12   4  15      204.95      231.72     87.88 o 
  13   4  15      221.55      233.00     78.99 o 
  14   4  15      297.95      339.14     81.18 o 
  15   4  15       24.68       60.08     80.68 o 
  16   4  15      438.52      423.31     88.42 o 
  17   4  15     1155.22     1052.93     86.94 o 
 -18   5  15      185.60      175.58     81.63 o 
 -17   5  15      218.19      230.09     77.90 o 
 -16   5  15       52.32      118.16     82.64 o 
 -15   5  15     2513.22     2545.89     70.11 o 
 -14   5  15      207.04      251.35     75.99 o 
 -13   5  15        6.69      -13.36     55.82 o 
 -12   5  15      951.00      903.18     56.67 o 
 -11   5  15      486.79      512.06     58.79 o 
 -10   5  15     2676.31     2766.55     56.69 o 
  -9   5  15     4147.31     4193.86     66.20 o 
  -8   5  15      803.68      767.66     60.75 o 
  -7   5  15     4227.87     4363.78     63.34 o 
  -6   5  15        3.69       38.92     56.41 o 
  -5   5  15      425.62      389.01     58.00 o 
  -4   5  15       10.08       29.66     47.17 o 
  -3   5  15     9557.68     9346.45     82.84 o 
  -2   5  15      208.88      244.42     51.72 o 
  -1   5  15        3.12      -10.93     57.85 o 
   0   5  15     1512.92     1574.42     61.16 o 
   1   5  15     6504.17     6038.86     77.43 o 
   2   5  15      887.36      849.79     62.42 o 
   3   5  15     2057.68     2171.40     68.32 o 
   4   5  15      752.74      714.09     64.44 o 
   5   5  15     2558.78     2558.63     65.99 o 
   6   5  15       81.49       89.59     61.99 o 
   7   5  15     7014.45     7048.56     81.78 o 
   8   5  15      890.22      927.39     75.34 o 
   9   5  15      394.72      410.67     77.87 o 
  10   5  15     2570.20     2635.68     92.63 o 
  11   5  15      176.45      218.59     78.25 o 
  12   5  15      353.68      415.30     80.48 o 
  13   5  15      619.63      658.68     95.37 o 
  14   5  15       98.72      141.60     97.16 o 
  15   5  15       23.27       48.44     90.68 o 
  16   5  15       51.45      128.22     95.93 o 
 -17   6  15      357.55      352.89     80.49 o 
 -16   6  15       15.84       65.08     80.68 o 
 -15   6  15       30.37       31.28     79.45 o 
 -14   6  15       75.89       63.04     63.94 o 
 -13   6  15      460.57      436.83     59.46 o 
 -12   6  15     2509.09     2545.03     69.88 o 
 -11   6  15      479.16      478.52     59.49 o 
 -10   6  15     3292.97     3254.90     62.39 o 
  -9   6  15     3220.91     3152.10     64.03 o 
  -8   6  15     5814.10     5636.80     70.36 o 
  -7   6  15     4851.25     4734.53     76.41 o 
  -6   6  15       24.46       -6.19     60.22 o 
  -5   6  15    17829.89    17328.21    174.51 o 
  -4   6  15     1568.54     1572.47     62.74 o 
  -3   6  15       96.78       98.50     53.98 o 
  -2   6  15     2082.95     2022.88     61.08 o 
  -1   6  15     2901.50     3116.61     64.09 o 
   0   6  15     2784.99     2696.50     67.19 o 
   1   6  15     1964.25     1961.99     63.95 o 
   2   6  15       72.85       59.51     52.43 o 
   3   6  15     1949.49     2157.24     62.62 o 
   4   6  15     1042.21     1019.37     64.44 o 
   5   6  15      158.10       81.09     60.84 o 
   6   6  15      193.13      236.55     66.76 o 
   7   6  15     1117.38     1037.38     76.01 o 
   8   6  15     1095.33     1072.20     72.72 o 
   9   6  15      743.71      716.41     78.95 o 
  10   6  15     4525.47     4693.02     97.30 o 
  11   6  15      174.85      190.85     77.09 o 
  12   6  15       29.37       69.83     87.53 o 
  13   6  15      318.33      372.11     81.68 o 
  14   6  15      207.40      246.92    101.54 o 
  15   6  15      268.15      278.35    107.04 o 
 -16   7  15      489.55      512.79     72.25 o 
 -15   7  15        3.48       -6.65     65.93 o 
 -14   7  15      278.37      279.32     68.77 o 
 -13   7  15        1.86       83.18     63.31 o 
 -12   7  15     1245.60     1259.96     68.67 o 
 -11   7  15      762.61      711.67     66.29 o 
 -10   7  15      416.46      396.98     62.89 o 
  -9   7  15       39.37       63.60     54.16 o 
  -8   7  15     6193.26     5877.93     79.73 o 
  -7   7  15     6450.59     6566.28     80.78 o 
  -6   7  15      422.79      503.64     57.91 o 
  -5   7  15     7963.09     7758.24     76.66 o 
  -4   7  15       19.83       64.55     59.35 o 
  -3   7  15     1909.65     1929.60     61.36 o 
  -2   7  15      115.00      171.84     56.79 o 
  -1   7  15       46.81       69.99     53.42 o 
   0   7  15     2697.10     2592.11     63.01 o 
   1   7  15      195.19      244.21     54.06 o 
   2   7  15     1476.74     1430.78     56.94 o 
   3   7  15      722.65      658.10     60.36 o 
   4   7  15     5275.15     5388.89     85.43 o 
   5   7  15      431.83      469.26     61.48 o 
   6   7  15      309.40      293.72     73.29 o 
   7   7  15        0.14       20.09     78.22 o 
   8   7  15     4054.58     4053.36     99.21 o 
   9   7  15      298.60      313.66     89.78 o 
  10   7  15      177.87      263.87     82.26 o 
  11   7  15      489.28      471.21     80.45 o 
  12   7  15       47.44       86.96     86.21 o 
  13   7  15     1535.91     1604.13     90.76 o 
  14   7  15      203.76      167.93     87.74 o 
  15   7  15      645.98      500.23    110.66 o 
 -15   8  15       21.29      142.20     82.39 o 
 -14   8  15     1286.26     1386.57     76.03 o 
 -13   8  15        0.10       50.41     74.62 o 
 -12   8  15      126.64      184.85     66.40 o 
 -11   8  15      390.53      420.27     67.38 o 
 -10   8  15      152.27      129.80     68.11 o 
  -9   8  15        3.66       36.30     63.28 o 
  -8   8  15       35.78       21.22     62.09 o 
  -7   8  15       34.16       52.19     62.08 o 
  -6   8  15     3248.94     3147.34     71.05 o 
  -5   8  15        4.61       18.15     59.95 o 
  -4   8  15     1818.11     1890.57     70.17 o 
  -3   8  15       82.81      128.25     65.02 o 
  -2   8  15      129.80      187.82     60.13 o 
  -1   8  15        6.14       41.13     54.67 o 
   0   8  15      920.93      884.61     62.27 o 
   1   8  15     2039.71     2130.07     70.96 o 
   2   8  15     3564.33     3735.65     72.62 o 
   3   8  15        3.63       16.61     65.53 o 
   4   8  15       86.77       80.80     67.00 o 
   5   8  15      464.08      470.67     77.83 o 
   6   8  15     4415.92     4359.27     91.58 o 
   7   8  15        8.25       -6.85     78.89 o 
   8   8  15      679.28      641.93     79.07 o 
   9   8  15       80.80       61.70     83.05 o 
  10   8  15      226.61      267.24     78.15 o 
  11   8  15       31.35       73.80     89.21 o 
  12   8  15        0.31       33.80     91.94 o 
  13   8  15       51.38       83.33     96.07 o 
  14   8  15        4.05       29.95     96.36 o 
 -14   9  15      136.11      111.20     73.80 o 
 -13   9  15        8.76       23.88     69.95 o 
 -12   9  15       75.41       92.81     72.35 o 
 -11   9  15      376.73      435.13     68.37 o 
 -10   9  15      461.36      391.72     64.62 o 
  -9   9  15       17.41       -7.16     65.97 o 
  -8   9  15       72.20       85.37     65.34 o 
  -7   9  15     1136.07     1075.17     71.14 o 
  -6   9  15      805.05      840.97     65.50 o 
  -5   9  15     1505.77     1533.39     72.14 o 
  -4   9  15     1114.25     1125.92     68.58 o 
  -3   9  15       82.55       54.18     57.36 o 
  -2   9  15      223.45      211.94     61.61 o 
  -1   9  15      125.44      117.66     61.00 o 
   0   9  15       49.60       84.98     61.49 o 
   1   9  15      633.68      739.35     67.07 o 
   2   9  15      241.49      243.87     67.64 o 
   3   9  15      151.30      126.64     68.36 o 
   4   9  15      183.00      242.36     75.69 o 
   5   9  15      505.11      403.74     77.46 o 
   6   9  15        5.62       10.41     73.79 o 
   7   9  15        0.30        3.98     83.02 o 
   8   9  15      226.13      253.24     85.77 o 
   9   9  15      349.27      395.48     87.21 o 
  10   9  15       18.09       75.74     88.45 o 
  11   9  15       44.56       93.24     90.08 o 
  12   9  15      156.97      242.07     96.55 o 
  13   9  15       92.29       78.44     88.52 o 
 -13  10  15      184.66      164.54     83.78 o 
 -12  10  15      151.37      162.34     70.33 o 
 -11  10  15        1.02       40.92     78.33 o 
 -10  10  15       22.74       58.97     75.36 o 
  -9  10  15       64.90      118.65     67.16 o 
  -8  10  15      265.83      271.66     74.56 o 
  -7  10  15      269.34      299.69     72.60 o 
  -6  10  15      469.89      487.79     71.76 o 
  -5  10  15      111.14      106.29     66.47 o 
  -4  10  15       50.26       34.18     69.27 o 
  -3  10  15        1.86        5.47     64.85 o 
  -2  10  15       84.64       83.17     64.83 o 
  -1  10  15       51.01       75.16     68.68 o 
   0  10  15       31.02       39.51     68.01 o 
   1  10  15      188.35      231.81     64.88 o 
   2  10  15       65.98       72.96     74.81 o 
   3  10  15        1.39       18.04     78.08 o 
   4  10  15        0.26       44.88     80.01 o 
   5  10  15      113.14      100.47     79.14 o 
   6  10  15        6.29      -12.07     85.26 o 
   7  10  15       93.24       97.98     85.78 o 
   8  10  15       79.76      103.11     83.04 o 
   9  10  15       45.99       -1.62     82.13 o 
  10  10  15       72.37      105.91     93.36 o 
  11  10  15        8.25       44.14     95.13 o 
 -11  11  15        0.64        6.90     69.93 o 
 -10  11  15        0.05        9.07     83.58 o 
  -9  11  15       25.83       39.72     74.61 o 
  -8  11  15        0.16      -31.53     73.99 o 
  -7  11  15        0.91      -40.64     70.30 o 
  -6  11  15        8.94       23.20     65.14 o 
  -5  11  15        8.63       77.69     68.57 o 
  -4  11  15       11.26       57.99     73.78 o 
  -3  11  15        1.55       21.84     71.20 o 
  -2  11  15       25.41       60.14     68.38 o 
  -1  11  15       66.91      118.08     71.65 o 
   0  11  15        0.70       52.75     73.92 o 
   1  11  15        9.52       22.07     74.19 o 
   2  11  15      159.36      214.77     82.15 o 
   3  11  15       97.50      101.77     76.05 o 
   4  11  15       50.49       33.09     73.17 o 
   5  11  15        5.15       60.61     80.93 o 
   6  11  15       86.31      104.88     90.73 o 
   7  11  15        0.95        9.22     91.45 o 
   8  11  15       44.14      116.59     76.56 o 
   9  11  15        0.88       33.22     88.46 o 
  -8  12  15      146.20      152.83     75.90 o 
  -7  12  15       10.69       32.52     74.99 o 
  -6  12  15        0.19       39.73     72.88 o 
  -5  12  15        0.46       17.39     77.52 o 
  -4  12  15        0.18        6.14     72.44 o 
  -3  12  15       16.23       10.20     82.61 o 
  -2  12  15       16.36        9.64     82.18 o 
  -1  12  15        2.37        7.64     82.19 o 
   0  12  15        3.03      -23.13     84.32 o 
   1  12  15       68.05      115.12     85.19 o 
   2  12  15       73.57      111.70     81.42 o 
   3  12  15       66.30       59.52     82.59 o 
   4  12  15       37.52       39.94     80.00 o 
   5  12  15       30.70      108.35     86.18 o 
   6  12  15       65.38      115.02     94.73 o 
   7  12  15        0.47       38.28     98.42 o 
  -4  13  15       50.87      105.22     89.22 o 
  -3  13  15      150.06      100.83     75.63 o 
  -2  13  15       28.52       23.23     73.28 o 
  -1  13  15       63.24       67.13     89.62 o 
   0  13  15       36.82       40.74     79.57 o 
   1  13  15       41.40       67.13     76.49 o 
   2  13  15       84.96       79.84     86.78 o 
   3  13  15       55.36       87.99     82.88 o 
 -18   0  16      303.99      283.42    100.99 o 
 -16   0  16      554.26      583.73     85.23 o 
 -14   0  16      428.32      397.13     79.69 o 
 -12   0  16    10572.04    10253.32    164.09 o 
 -10   0  16        6.19        5.87     81.52 o 
  -8   0  16     2094.68     1856.83     70.24 o 
  -6   0  16    21319.77    21190.60    356.60 o 
  -4   0  16    16604.83    15984.92    372.88 o 
  -2   0  16     4461.83     4576.80    110.47 o 
   0   0  16    19556.56    20165.99    335.42 o 
   2   0  16       43.09      147.12    109.31 o 
   4   0  16     9471.10     9846.81    244.41 o 
   6   0  16     1551.74     1611.37     99.67 o 
   8   0  16    15754.51    15204.53    183.39 o 
  10   0  16     4152.43     4164.77    131.65 o 
  12   0  16     2043.16     1956.71    116.93 o 
  14   0  16      417.69      418.90    116.45 o 
  16   0  16      183.51      167.41    118.48 o 
 -19   1  16       43.28       28.98     76.20 o 
 -18   1  16     1940.35     1946.17     74.39 o 
 -17   1  16       22.90       82.06     59.34 o 
 -16   1  16       77.73       50.90     62.20 o 
 -15   1  16     2646.69     2612.49     64.29 o 
 -14   1  16     1516.66     1527.11     54.57 o 
 -13   1  16      362.09      367.12     60.22 o 
 -12   1  16      536.59      483.93     56.78 o 
 -11   1  16     1480.13     1429.87     58.47 o 
 -10   1  16      446.24      533.67     54.94 o 
  -9   1  16     1526.19     1621.87     55.79 o 
  -8   1  16      879.94      903.62     51.46 o 
  -7   1  16       72.46       54.33     54.10 o 
  -6   1  16     2730.75     2558.32     63.17 o 
  -5   1  16       19.82       34.40     52.90 o 
  -4   1  16      737.06      816.24     54.32 o 
  -3   1  16      172.03      160.87     53.96 o 
  -2   1  16    11978.24    11509.53    149.54 o 
  -1   1  16     6626.23     6484.78    113.90 o 
   0   1  16     1239.48     1105.76     60.83 o 
   1   1  16    26300.33    24700.46    402.18 o 
   2   1  16    10825.53     9707.94    117.30 o 
   3   1  16      258.85      443.13     70.90 o 
   4   1  16      922.36      860.21     74.13 o 
   5   1  16     2451.80     2223.73     85.40 o 
   6   1  16     3430.90     3502.41     83.64 o 
   7   1  16     4231.80     4132.19     82.08 o 
   8   1  16     1836.04     1691.50     73.72 o 
   9   1  16       27.91       53.16     65.02 o 
  10   1  16     1668.19     1707.48     81.49 o 
  11   1  16       28.15       57.10     75.96 o 
  12   1  16      301.41      311.76     77.56 o 
  13   1  16      148.08      147.03     75.71 o 
  14   1  16       83.18       94.58     80.59 o 
  15   1  16      152.06      213.90     82.46 o 
  16   1  16      821.63      906.89     89.05 o 
  17   1  16       24.14       60.84     84.77 o 
 -19   2  16      634.66      613.10     74.36 o 
 -18   2  16      192.52      189.41     72.86 o 
 -17   2  16        0.55       60.86     62.34 o 
 -16   2  16      696.37      825.40     61.52 o 
 -15   2  16      791.64      821.36     66.06 o 
 -14   2  16      113.84      102.38     57.95 o 
 -13   2  16     4167.80     4119.80     61.30 o 
 -12   2  16        6.76       55.92     58.20 o 
 -11   2  16      444.25      387.78     59.47 o 
 -10   2  16      256.43      297.13     53.72 o 
  -9   2  16      145.13      175.70     57.98 o 
  -8   2  16       21.62      -11.48     53.64 o 
  -7   2  16      321.35      347.77     56.79 o 
  -6   2  16      560.15      541.92     49.57 o 
  -5   2  16       29.30       10.22     59.14 o 
  -4   2  16       89.04       44.74     58.78 o 
  -3   2  16     1009.72     1100.04     63.58 o 
  -2   2  16      231.34      269.99     54.22 o 
  -1   2  16     8557.83     8067.84    105.65 o 
   0   2  16     4338.29     4356.86     80.40 o 
   1   2  16       61.02       96.28     57.09 o 
   2   2  16      210.62      181.76     63.70 o 
   3   2  16     2556.43     2429.12     81.74 o 
   4   2  16     3155.27     2980.95     83.19 o 
   5   2  16        2.49        4.43     66.63 o 
   6   2  16     1928.64     1764.10     73.37 o 
   7   2  16       17.68      -11.03     63.45 o 
   8   2  16       40.80       45.75     66.10 o 
   9   2  16     1196.80     1157.50     77.07 o 
  10   2  16     1668.32     1671.53     77.40 o 
  11   2  16      601.67      629.25     79.11 o 
  12   2  16       24.44       71.38     81.75 o 
  13   2  16        1.85       10.12     74.89 o 
  14   2  16       28.93       37.36     73.57 o 
  15   2  16        1.11       17.74     84.15 o 
  16   2  16      442.32      439.93     85.17 o 
  17   2  16      180.10      216.07     85.59 o 
 -18   3  16      123.33      157.05     67.21 o 
 -17   3  16      556.97      513.78     72.58 o 
 -16   3  16       30.68       -7.96     59.89 o 
 -15   3  16       54.03      125.28     59.16 o 
 -14   3  16       44.61       49.91     62.41 o 
 -13   3  16     2789.92     2720.80     67.58 o 
 -12   3  16      580.43      577.89     51.86 o 
 -11   3  16      949.55      893.11     66.45 o 
 -10   3  16       51.12       64.31     58.88 o 
  -9   3  16     1214.17     1240.55     58.97 o 
  -8   3  16      252.22      255.90     45.40 o 
  -7   3  16     1839.33     1741.46     58.70 o 
  -6   3  16      443.94      389.08     57.42 o 
  -5   3  16       64.53       49.68     53.24 o 
  -4   3  16      577.79      557.50     56.37 o 
  -3   3  16     3217.78     3002.48     65.33 o 
  -2   3  16      720.40      714.72     52.26 o 
  -1   3  16     3022.61     3086.29     70.21 o 
   0   3  16        0.94       39.72     52.03 o 
   1   3  16      151.59      131.97     54.23 o 
   2   3  16      246.54      335.32     62.45 o 
   3   3  16      208.18      223.73     55.48 o 
   4   3  16      155.50      180.76     62.46 o 
   5   3  16        2.11       27.79     66.13 o 
   6   3  16       93.43       98.56     60.04 o 
   7   3  16      546.37      578.30     66.73 o 
   8   3  16      299.83      349.86     68.35 o 
   9   3  16     1928.67     1741.93     77.83 o 
  10   3  16     1008.67      929.94     79.19 o 
  11   3  16      603.94      598.83     71.99 o 
  12   3  16      100.18       96.95     81.32 o 
  13   3  16      894.09      919.68     84.36 o 
  14   3  16      170.17      186.22     82.79 o 
  15   3  16      362.70      411.13     82.06 o 
  16   3  16      148.60      132.68     85.55 o 
  17   3  16       18.90       23.50     93.40 o 
 -18   4  16      117.56       70.37     74.92 o 
 -17   4  16       54.37       87.60     75.33 o 
 -16   4  16      116.39      108.15     65.31 o 
 -15   4  16      610.09      646.87     67.38 o 
 -14   4  16       67.69      114.60     64.95 o 
 -13   4  16      121.56      120.86     62.21 o 
 -12   4  16      110.54      126.39     56.90 o 
 -11   4  16      326.62      331.35     60.26 o 
 -10   4  16      380.03      403.75     60.06 o 
  -9   4  16     1036.76     1068.79     58.40 o 
  -8   4  16      199.96      264.00     50.18 o 
  -7   4  16       45.03       80.47     57.48 o 
  -6   4  16      440.53      423.32     54.94 o 
  -5   4  16      935.73      954.01     58.86 o 
  -4   4  16      505.97      547.34     50.04 o 
  -3   4  16       83.68      113.93     52.68 o 
  -2   4  16       39.74        5.01     51.79 o 
  -1   4  16       28.33       39.86     52.40 o 
   0   4  16      172.83      181.77     59.29 o 
   1   4  16       15.12       41.49     57.69 o 
   2   4  16      442.12      446.63     64.99 o 
   3   4  16     1882.58     1842.78     70.45 o 
   4   4  16       77.40      105.41     63.06 o 
   5   4  16       77.96       90.87     58.04 o 
   6   4  16      875.27      844.91     68.52 o 
   7   4  16      365.79      313.09     64.94 o 
   8   4  16        1.97        3.79     64.56 o 
   9   4  16       28.82       24.09     72.19 o 
  10   4  16      630.91      581.53     89.78 o 
  11   4  16     1166.30     1223.76     82.76 o 
  12   4  16      609.95      639.22     92.70 o 
  13   4  16      335.85      351.06     86.25 o 
  14   4  16      113.03      126.36     76.65 o 
  15   4  16       31.99       54.53     78.27 o 
  16   4  16      219.93      204.47     84.24 o 
 -17   5  16      112.83      152.61     75.19 o 
 -16   5  16       16.86       79.45     69.68 o 
 -15   5  16       11.83       44.58     78.25 o 
 -14   5  16        4.46       38.91     70.35 o 
 -13   5  16        7.44       88.45     68.56 o 
 -12   5  16       25.55       29.71     57.57 o 
 -11   5  16       91.65       56.33     61.49 o 
 -10   5  16       39.83       49.90     56.07 o 
  -9   5  16      113.01      106.86     55.82 o 
  -8   5  16      173.31      250.53     59.71 o 
  -7   5  16       17.55       18.89     59.63 o 
  -6   5  16       47.80       53.37     51.51 o 
  -5   5  16      312.36      250.81     52.10 o 
  -4   5  16      465.92      412.65     55.25 o 
  -3   5  16        8.77       29.68     56.50 o 
  -2   5  16       19.57       32.07     53.01 o 
  -1   5  16      302.47      255.42     61.27 o 
   0   5  16      516.78      538.92     60.87 o 
   1   5  16      891.96      827.45     63.32 o 
   2   5  16      138.77      181.55     59.04 o 
   3   5  16       12.88       39.77     60.80 o 
   4   5  16      820.70      786.47     68.34 o 
   5   5  16      390.02      417.18     64.91 o 
   6   5  16      250.56      313.45     69.91 o 
   7   5  16        0.90       20.56     63.94 o 
   8   5  16      110.24      121.43     72.91 o 
   9   5  16       18.49       65.21     82.35 o 
  10   5  16        5.66       22.14     83.72 o 
  11   5  16       15.52        7.00     85.62 o 
  12   5  16       37.37       22.36     77.35 o 
  13   5  16        1.20        3.00     83.67 o 
  14   5  16      156.89      146.64     96.37 o 
  15   5  16       33.12       78.98     93.43 o 
  16   5  16       17.88       63.21    100.13 o 
 -17   6  16        1.02       84.95     83.35 o 
 -16   6  16        1.84        6.54     75.85 o 
 -15   6  16       21.41       96.61     70.27 o 
 -14   6  16       58.39      168.68     66.84 o 
 -13   6  16      128.08      144.66     65.54 o 
 -12   6  16       10.19        2.25     67.55 o 
 -11   6  16        5.21       -8.23     62.85 o 
 -10   6  16       21.99       34.29     51.45 o 
  -9   6  16        0.20       39.73     60.32 o 
  -8   6  16      232.55      196.13     53.51 o 
  -7   6  16      400.22      416.54     60.55 o 
  -6   6  16      129.62      153.48     57.04 o 
  -5   6  16      403.83      407.37     61.41 o 
  -4   6  16      320.62      300.39     54.46 o 
  -3   6  16        7.79      -25.10     54.73 o 
  -2   6  16       79.71      109.44     55.03 o 
  -1   6  16       69.84       69.01     57.30 o 
   0   6  16       45.37       12.96     58.74 o 
   1   6  16       51.05       73.93     57.63 o 
   2   6  16      120.15      159.41     56.78 o 
   3   6  16      110.80      155.01     57.67 o 
   4   6  16       10.69       43.38     60.62 o 
   5   6  16       24.66       92.22     59.78 o 
   6   6  16      439.24      400.94     62.07 o 
   7   6  16       38.93       55.26     70.87 o 
   8   6  16       46.70       91.17     75.23 o 
   9   6  16      314.77      311.41     73.40 o 
  10   6  16       49.28       70.54     77.73 o 
  11   6  16        7.92       64.03     84.42 o 
  12   6  16       98.99      149.45     88.69 o 
  13   6  16       12.80       64.13     91.58 o 
  14   6  16       59.16      118.15    117.72 o 
  15   6  16       46.36       96.05    112.20 o 
 -16   7  16        0.55       62.93     74.73 o 
 -15   7  16        0.67        9.24     77.91 o 
 -14   7  16       67.39       50.50     70.11 o 
 -13   7  16        3.14        9.69     67.52 o 
 -12   7  16        4.55       36.68     69.88 o 
 -11   7  16        7.16       52.50     59.73 o 
 -10   7  16      185.08      247.09     67.56 o 
  -9   7  16       80.24      107.73     55.30 o 
  -8   7  16        3.83      -14.08     55.18 o 
  -7   7  16      389.43      473.86     53.54 o 
  -6   7  16     1801.42     1767.64     59.01 o 
  -5   7  16      693.52      735.49     58.66 o 
  -4   7  16        1.17       38.52     56.40 o 
  -3   7  16     1832.93     1785.90     63.49 o 
  -2   7  16      912.40      926.33     61.77 o 
  -1   7  16       40.00       30.71     58.81 o 
   0   7  16       22.72       65.38     55.85 o 
   1   7  16       10.68       23.66     59.75 o 
   2   7  16      282.52      273.58     56.86 o 
   3   7  16       48.58       78.70     60.09 o 
   4   7  16      120.84      153.55     60.17 o 
   5   7  16        0.13       41.46     59.04 o 
   6   7  16      105.91      107.04     70.81 o 
   7   7  16       98.87      120.52     72.87 o 
   8   7  16        0.18       -5.04     80.95 o 
   9   7  16      117.03      148.72     85.71 o 
  10   7  16      155.40      155.85     85.33 o 
  11   7  16        2.60       55.17     80.13 o 
  12   7  16       29.43       83.76     89.68 o 
  13   7  16      198.73      209.82     87.42 o 
  14   7  16      260.40      238.26    103.41 o 
 -15   8  16       63.99       77.98     65.92 o 
 -14   8  16      138.27      140.73     80.00 o 
 -13   8  16       96.86      143.57     76.58 o 
 -12   8  16      156.94      214.18     64.49 o 
 -11   8  16      144.05      207.25     66.77 o 
 -10   8  16      141.61      170.43     66.14 o 
  -9   8  16      149.74      163.37     64.46 o 
  -8   8  16      411.58      424.44     64.16 o 
  -7   8  16       54.26       74.90     67.29 o 
  -6   8  16      264.80      235.83     57.82 o 
  -5   8  16       27.93       57.67     58.02 o 
  -4   8  16     2816.37     2837.47     60.86 o 
  -3   8  16     2092.48     2067.14     59.97 o 
  -2   8  16      236.70      231.32     57.40 o 
  -1   8  16       92.92       92.68     57.99 o 
   0   8  16     1848.08     1853.47     65.69 o 
   1   8  16      406.01      386.60     57.69 o 
   2   8  16       99.80      130.41     58.97 o 
   3   8  16      652.02      646.78     64.48 o 
   4   8  16      126.27      142.49     69.07 o 
   5   8  16      556.13      597.02     78.59 o 
   6   8  16     2463.10     2536.41     85.92 o 
   7   8  16       29.06       -6.53     83.42 o 
   8   8  16      119.06      113.06     76.27 o 
   9   8  16      562.35      532.35     86.97 o 
  10   8  16      389.65      388.01     77.82 o 
  11   8  16        0.01       66.03     88.29 o 
  12   8  16       12.37       21.28     90.28 o 
  13   8  16       19.10       -3.89     93.49 o 
 -14   9  16       92.60       53.52     72.14 o 
 -13   9  16      450.06      468.15     75.22 o 
 -12   9  16        6.50      -21.16     76.33 o 
 -11   9  16      322.81      290.49     77.07 o 
 -10   9  16      690.02      681.98     71.75 o 
  -9   9  16      371.88      401.40     67.58 o 
  -8   9  16        3.99      -15.03     61.64 o 
  -7   9  16     3024.17     3036.19     73.35 o 
  -6   9  16     1038.24     1015.19     66.70 o 
  -5   9  16      106.23       98.38     59.20 o 
  -4   9  16      713.01      751.01     61.46 o 
  -3   9  16      647.68      707.33     67.18 o 
  -2   9  16      242.24      290.69     62.75 o 
  -1   9  16       10.70       39.69     61.28 o 
   0   9  16       24.16       23.90     57.94 o 
   1   9  16       53.71       69.66     66.08 o 
   2   9  16        1.62       57.44     70.11 o 
   3   9  16      131.61      102.81     67.77 o 
   4   9  16      184.18      225.70     76.76 o 
   5   9  16      572.80      574.90     79.11 o 
   6   9  16      121.94      144.54     73.82 o 
   7   9  16     1768.76     1767.10     89.80 o 
   8   9  16     1425.37     1451.12     90.34 o 
   9   9  16      304.26      347.50     90.00 o 
  10   9  16       36.30       18.36     92.84 o 
  11   9  16      157.43      143.03    100.47 o 
  12   9  16      709.29      610.22     94.87 o 
 -12  10  16      663.33      568.93     78.36 o 
 -11  10  16      712.76      714.50     70.99 o 
 -10  10  16        1.25      -33.94     79.26 o 
  -9  10  16      323.49      323.40     76.45 o 
  -8  10  16     2210.81     2392.18     79.29 o 
  -7  10  16      825.48      814.45     64.09 o 
  -6  10  16      953.48      945.97     69.11 o 
  -5  10  16     1027.83     1038.64     73.42 o 
  -4  10  16      598.04      659.80     71.30 o 
  -3  10  16       94.18       99.68     69.40 o 
  -2  10  16      934.49     1051.74     67.32 o 
  -1  10  16      886.16      947.95     68.12 o 
   0  10  16       10.21       21.07     63.51 o 
   1  10  16      152.99      121.92     70.29 o 
   2  10  16      155.85      153.56     75.47 o 
   3  10  16      137.42      203.60     72.73 o 
   4  10  16       12.80       40.04     73.40 o 
   5  10  16       96.02      100.78     73.42 o 
   6  10  16       16.25       12.64     85.33 o 
   7  10  16      226.30      187.01     79.84 o 
   8  10  16       34.93       73.96     89.24 o 
   9  10  16        1.66       24.58     94.96 o 
  10  10  16      640.61      575.24     89.18 o 
  11  10  16      394.07      382.55    100.53 o 
 -10  11  16      111.84       91.89     79.77 o 
  -9  11  16      492.73      402.68     75.12 o 
  -8  11  16      598.23      589.88     78.52 o 
  -7  11  16      356.19      323.15     71.37 o 
  -6  11  16      293.52      378.58     74.80 o 
  -5  11  16      840.14      718.75     76.11 o 
  -4  11  16      144.12      144.23     68.32 o 
  -3  11  16      414.09      431.14     74.03 o 
  -2  11  16      688.01      799.75     72.44 o 
  -1  11  16       48.25      115.31     68.17 o 
   0  11  16      146.54      175.34     69.90 o 
   1  11  16     2790.40     2945.40     90.07 o 
   2  11  16     2456.07     2628.94    108.54 o 
   3  11  16      144.18      174.96     83.17 o 
   4  11  16       66.80      102.43     82.22 o 
   5  11  16      640.48      731.85     91.71 o 
   6  11  16      142.48      138.83     90.97 o 
   7  11  16     1403.75     1280.47     97.23 o 
   8  11  16      358.28      429.86     94.46 o 
   9  11  16      702.24      687.78     99.59 o 
  -8  12  16      614.41      565.82     79.67 o 
  -7  12  16      371.71      282.32     83.30 o 
  -6  12  16       10.54       46.79     74.27 o 
  -5  12  16     1537.08     1567.79     75.34 o 
  -4  12  16      211.43      299.59     78.40 o 
  -3  12  16       19.01       30.89     70.87 o 
  -2  12  16      122.32      168.15     82.78 o 
  -1  12  16      750.98      714.69     79.12 o 
   0  12  16     1206.25     1182.86     82.70 o 
   1  12  16      117.79      123.74     77.80 o 
   2  12  16      468.87      413.16     81.10 o 
   3  12  16      892.96      883.69     86.81 o 
   4  12  16      739.30      642.99     88.91 o 
   5  12  16       69.25      130.08     94.01 o 
   6  12  16       12.17       37.51     97.36 o 
  -3  13  16     1207.27     1075.70     93.25 o 
  -2  13  16        0.16      -10.93     89.02 o 
  -1  13  16        5.88       19.87     91.12 o 
   0  13  16      219.92      190.18     83.97 o 
   1  13  16      132.55      129.99     74.44 o 
 -19   0  17        2.69       76.88    211.84 o 
 -17   0  17       22.43       38.81     97.57 o 
 -15   0  17       24.61       46.80     89.60 o 
 -13   0  17      245.88      276.97     78.74 o 
 -11   0  17        4.40        3.79     73.12 o 
  -9   0  17      181.69      187.01     68.07 o 
  -7   0  17       25.97       36.13     73.50 o 
  -5   0  17       89.23      135.39     78.44 o 
  -3   0  17      466.65      574.12     76.22 o 
  -1   0  17      184.64      113.87     89.34 o 
   1   0  17       16.46      103.75    108.21 o 
   3   0  17     1151.49     1261.91    118.16 o 
   5   0  17      285.36      229.84    118.92 o 
   7   0  17     1933.43     2004.94    112.20 o 
   9   0  17     1098.93     1183.87    105.25 o 
  11   0  17      517.12      469.57    115.57 o 
  13   0  17       51.79       99.30    121.65 o 
  15   0  17      269.55      276.51    122.46 o 
  17   0  17      101.03      132.45    125.97 o 
 -18   1  17      335.01      327.69     69.55 o 
 -17   1  17      113.63      144.27     66.41 o 
 -16   1  17       61.58       97.78     64.33 o 
 -15   1  17       27.60       41.22     64.66 o 
 -14   1  17       60.13       70.69     59.33 o 
 -13   1  17      213.65      230.59     56.17 o 
 -12   1  17       29.36       26.88     53.37 o 
 -11   1  17        0.73       23.45     52.99 o 
 -10   1  17        2.40       62.58     52.12 o 
  -9   1  17      214.03      189.36     55.76 o 
  -8   1  17      200.40      227.03     48.91 o 
  -7   1  17       59.71       47.88     53.72 o 
  -6   1  17      157.82      176.46     51.23 o 
  -5   1  17        1.61       42.05     55.25 o 
  -4   1  17      107.40      123.09     51.93 o 
  -3   1  17      310.23      319.10     58.04 o 
  -2   1  17     2402.36     2411.64     65.48 o 
  -1   1  17     2934.01     2801.74     75.36 o 
   0   1  17      499.81      660.77     69.40 o 
   1   1  17        1.96       74.32     74.79 o 
   2   1  17      827.09      698.26     81.94 o 
   3   1  17      826.32      913.06     82.99 o 
   4   1  17      635.01      602.47     83.60 o 
   5   1  17        1.12       44.00     78.12 o 
   6   1  17       39.25       47.32     74.95 o 
   7   1  17       63.50       69.58     65.20 o 
   8   1  17        2.66        6.22     71.18 o 
   9   1  17      350.81      399.00     68.57 o 
  10   1  17      161.68      183.28     82.76 o 
  11   1  17      678.89      658.02     80.41 o 
  12   1  17        3.52       -3.22     79.22 o 
  13   1  17      442.84      447.14     82.23 o 
  14   1  17      653.22      699.60     83.14 o 
  15   1  17      165.31      207.48     91.34 o 
  16   1  17       21.56       91.13     95.72 o 
  17   1  17      191.63      181.68     89.02 o 
 -18   2  17       59.51       45.92     74.52 o 
 -17   2  17      208.55      206.83     64.05 o 
 -16   2  17      653.64      688.18     68.16 o 
 -15   2  17      439.19      406.19     54.31 o 
 -14   2  17      200.74      203.43     62.96 o 
 -13   2  17       86.14      109.30     58.59 o 
 -12   2  17       42.10       25.74     51.66 o 
 -11   2  17      732.19      698.84     57.88 o 
 -10   2  17      189.28      172.75     59.57 o 
  -9   2  17      122.49      149.82     58.47 o 
  -8   2  17       17.27      -11.86     57.25 o 
  -7   2  17      238.21      265.95     54.77 o 
  -6   2  17      193.14      175.81     51.09 o 
  -5   2  17        3.14        9.42     55.15 o 
  -4   2  17       38.19       89.87     54.98 o 
  -3   2  17       12.01      120.71     55.27 o 
  -2   2  17      208.90      206.65     54.61 o 
  -1   2  17      449.21      462.44     67.36 o 
   0   2  17      687.05      646.74     69.76 o 
   1   2  17     1856.39     1790.86     71.55 o 
   2   2  17      550.31      506.71     64.06 o 
   3   2  17        5.24       31.04     72.08 o 
   4   2  17      554.01      489.77     67.60 o 
   5   2  17      675.96      648.38     74.72 o 
   6   2  17      926.33      932.26     76.78 o 
   7   2  17        1.80       31.22     68.31 o 
   8   2  17      368.43      432.40     72.53 o 
   9   2  17      368.01      394.36     70.05 o 
  10   2  17      939.71      957.91     86.74 o 
  11   2  17      654.35      662.60     78.61 o 
  12   2  17       34.55       15.56     81.02 o 
  13   2  17      799.47      832.18     80.77 o 
  14   2  17      135.85      122.54     84.33 o 
  15   2  17       82.74       76.91     84.29 o 
  16   2  17      256.63      224.82     81.97 o 
  17   2  17        1.00       17.40     84.54 o 
 -18   3  17       57.53       42.17     73.02 o 
 -17   3  17      618.91      631.58     68.98 o 
 -16   3  17       35.95       65.29     67.72 o 
 -15   3  17     1636.42     1721.16     67.21 o 
 -14   3  17      512.62      513.81     55.72 o 
 -13   3  17     3265.79     3142.23     64.48 o 
 -12   3  17       32.31       60.91     54.58 o 
 -11   3  17      383.93      398.58     60.28 o 
 -10   3  17       16.60       45.22     55.90 o 
  -9   3  17     1579.49     1536.44     60.41 o 
  -8   3  17      202.86      149.88     62.54 o 
  -7   3  17     1359.52     1288.61     54.94 o 
  -6   3  17      282.67      230.79     56.76 o 
  -5   3  17      636.76      622.67     57.24 o 
  -4   3  17      403.63      338.99     55.84 o 
  -3   3  17     1210.66     1126.32     57.28 o 
  -2   3  17      365.83      359.63     58.37 o 
  -1   3  17     1784.26     1919.48     67.17 o 
   0   3  17       27.99       -6.48     63.31 o 
   1   3  17     1696.10     1729.33     69.27 o 
   2   3  17      171.44      182.70     59.85 o 
   3   3  17      167.46       84.84     61.64 o 
   4   3  17      105.66      131.27     60.85 o 
   5   3  17      673.03      766.69     69.49 o 
   6   3  17       32.43       37.90     56.55 o 
   7   3  17     1117.42     1068.62     67.31 o 
   8   3  17     1126.45     1225.47     70.67 o 
   9   3  17     1721.74     1682.54     86.98 o 
  10   3  17      618.51      614.54     83.26 o 
  11   3  17     2089.34     2102.61     84.89 o 
  12   3  17      565.64      543.88     81.23 o 
  13   3  17      676.93      672.78     87.41 o 
  14   3  17      636.02      555.63     92.61 o 
  15   3  17      257.02      218.58     81.90 o 
  16   3  17      192.36      192.39     89.72 o 
 -18   4  17        4.38       32.45     79.81 o 
 -17   4  17       67.94      138.29     68.80 o 
 -16   4  17      241.29      250.88     75.39 o 
 -15   4  17     4242.08     4374.48     71.21 o 
 -14   4  17      569.39      585.99     67.66 o 
 -13   4  17      288.72      306.17     67.55 o 
 -12   4  17       16.23       44.61     55.29 o 
 -11   4  17     1256.17     1324.45     60.53 o 
 -10   4  17     1014.87     1040.54     62.27 o 
  -9   4  17       88.53      127.13     52.10 o 
  -8   4  17      337.13      418.76     59.53 o 
  -7   4  17     1489.57     1517.31     56.29 o 
  -6   4  17      894.33      830.34     53.75 o 
  -5   4  17      932.33      905.07     56.21 o 
  -4   4  17     1100.32     1118.21     56.86 o 
  -3   4  17     3065.74     2811.52     66.21 o 
  -2   4  17      766.13      810.23     56.49 o 
  -1   4  17      600.98      559.77     59.00 o 
   0   4  17     3670.97     3723.96     72.45 o 
   1   4  17       11.36       45.12     60.87 o 
   2   4  17      534.93      448.55     65.38 o 
   3   4  17     2294.49     2292.18     68.71 o 
   4   4  17     1681.57     1655.74     66.53 o 
   5   4  17      355.10      383.05     62.03 o 
   6   4  17      959.78      894.81     67.98 o 
   7   4  17      626.54      544.34     62.83 o 
   8   4  17      444.21      427.88     63.46 o 
   9   4  17     2894.33     2684.28     84.83 o 
  10   4  17        3.33       24.30     75.71 o 
  11   4  17      935.23      935.15     91.84 o 
  12   4  17     1398.24     1457.49     78.33 o 
  13   4  17      847.97      833.43     86.43 o 
  14   4  17      386.29      399.28     83.87 o 
  15   4  17     1049.32      993.10     86.30 o 
  16   4  17       80.88       91.22     94.05 o 
 -17   5  17     2045.82     1915.11     75.07 o 
 -16   5  17      125.66      130.33     71.31 o 
 -15   5  17       93.11      130.48     74.79 o 
 -14   5  17      173.29      156.44     61.99 o 
 -13   5  17     1164.31     1211.96     67.56 o 
 -12   5  17     1087.29      987.98     65.66 o 
 -11   5  17      876.65      789.75     64.09 o 
 -10   5  17      317.07      309.00     55.74 o 
  -9   5  17      327.56      365.45     56.56 o 
  -8   5  17     2903.79     2861.37     63.22 o 
  -7   5  17     1706.56     1783.38     62.94 o 
  -6   5  17      389.23      346.63     53.51 o 
  -5   5  17     2636.63     2689.84     58.39 o 
  -4   5  17      116.39       65.78     51.71 o 
  -3   5  17     1023.01     1112.40     58.06 o 
  -2   5  17     3178.21     2993.47     67.17 o 
  -1   5  17     2543.37     2464.44     66.79 o 
   0   5  17      588.38      635.65     60.38 o 
   1   5  17     3483.50     3564.64     72.67 o 
   2   5  17      189.17      304.21     65.12 o 
   3   5  17     4817.62     4942.34     77.68 o 
   4   5  17        7.66        8.49     64.62 o 
   5   5  17     3726.14     3977.61     73.89 o 
   6   5  17      406.86      406.58     68.35 o 
   7   5  17      495.25      489.15     68.95 o 
   8   5  17       21.92       37.25     69.40 o 
   9   5  17      663.85      685.35     80.92 o 
  10   5  17     1251.03     1279.92     85.14 o 
  11   5  17       73.12      123.86     90.73 o 
  12   5  17       29.70       43.21     94.13 o 
  13   5  17        3.56       63.61     93.88 o 
  14   5  17        8.64       -3.09     91.69 o 
  15   5  17      249.64      186.21     98.58 o 
 -16   6  17       79.16       62.58     78.25 o 
 -15   6  17       45.09       25.01     76.23 o 
 -14   6  17      823.02      867.87     76.58 o 
 -13   6  17      600.19      616.01     65.28 o 
 -12   6  17      348.56      387.82     66.21 o 
 -11   6  17     1342.08     1293.11     58.41 o 
 -10   6  17     4401.71     4482.56     67.38 o 
  -9   6  17      373.92      348.90     55.72 o 
  -8   6  17      196.50      223.75     53.86 o 
  -7   6  17     3826.59     3741.74     65.96 o 
  -6   6  17      211.49      290.72     56.35 o 
  -5   6  17     2565.55     2377.48     58.09 o 
  -4   6  17     4925.72     5223.85     72.77 o 
  -3   6  17     4331.14     4342.44     70.95 o 
  -2   6  17      187.89      181.06     58.54 o 
  -1   6  17      412.92      387.39     59.90 o 
   0   6  17      171.84      188.85     53.35 o 
   1   6  17     1175.13     1277.69     59.27 o 
   2   6  17     1059.18     1049.46     66.80 o 
   3   6  17     1683.35     1667.38     63.74 o 
   4   6  17      850.43      902.34     65.90 o 
   5   6  17     4459.10     4400.48     75.20 o 
   6   6  17     1006.88     1062.47     64.47 o 
   7   6  17        3.51       39.90     68.80 o 
   8   6  17     2376.75     2394.50     83.09 o 
   9   6  17      525.58      537.60     77.09 o 
  10   6  17       75.49       47.87     77.77 o 
  11   6  17        2.41       60.23     91.14 o 
  12   6  17      303.83      372.22     90.69 o 
  13   6  17     1334.31     1424.18    110.91 o 
  14   6  17      971.32      966.18     98.44 o 
  15   6  17      814.00      698.31    119.79 o 
 -16   7  17      316.23      359.40     75.70 o 
 -15   7  17       12.45       38.81     72.46 o 
 -14   7  17      876.37      814.31     74.79 o 
 -13   7  17      432.03      483.55     66.53 o 
 -12   7  17      351.23      360.59     64.20 o 
 -11   7  17       75.21      155.37     65.47 o 
 -10   7  17      363.86      404.27     60.02 o 
  -9   7  17     2171.12     2058.40     62.11 o 
  -8   7  17      773.79      808.96     64.27 o 
  -7   7  17     1089.52     1104.18     57.16 o 
  -6   7  17     1201.37     1250.38     60.28 o 
  -5   7  17      847.43      908.58     59.14 o 
  -4   7  17      504.89      565.58     58.52 o 
  -3   7  17     2349.94     2324.22     63.68 o 
  -2   7  17     6071.20     6003.39     76.28 o 
  -1   7  17      165.58      213.76     57.15 o 
   0   7  17      106.10      123.84     60.07 o 
   1   7  17      832.48      806.85     61.21 o 
   2   7  17     4585.23     4733.66     79.01 o 
   3   7  17      394.55      394.94     58.54 o 
   4   7  17        0.08       39.14     60.04 o 
   5   7  17     1017.35     1120.54     65.45 o 
   6   7  17     4707.39     4708.88     81.42 o 
   7   7  17     1399.38     1453.78     84.39 o 
   8   7  17       60.38      115.47     80.25 o 
   9   7  17        3.42      -19.54     82.78 o 
  10   7  17      259.78      277.27     89.48 o 
  11   7  17     2543.85     2687.02     94.47 o 
  12   7  17      632.50      743.35     92.32 o 
  13   7  17     1647.43     1712.67     91.25 o 
  14   7  17       96.57       92.46    103.19 o 
 -15   8  17        0.40      -12.44     67.70 o 
 -14   8  17        3.57       36.64     75.10 o 
 -13   8  17        7.98       36.11     66.89 o 
 -12   8  17      364.42      322.64     71.30 o 
 -11   8  17       19.79       38.37     71.13 o 
 -10   8  17      576.13      545.83     67.73 o 
  -9   8  17       18.58       71.65     68.04 o 
  -8   8  17       38.72       17.90     68.39 o 
  -7   8  17      241.22      238.32     67.79 o 
  -6   8  17     1233.21     1358.11     65.16 o 
  -5   8  17      158.13      226.89     58.90 o 
  -4   8  17     1325.34     1333.55     62.13 o 
  -3   8  17      859.64      933.95     59.23 o 
  -2   8  17      822.54      855.18     62.66 o 
  -1   8  17      239.55      233.47     56.20 o 
   0   8  17     5330.44     5332.97     75.65 o 
   1   8  17      229.77      283.50     62.04 o 
   2   8  17      363.76      305.40     55.47 o 
   3   8  17     1510.40     1370.91     65.60 o 
   4   8  17     3989.29     3916.37     77.10 o 
   5   8  17      145.06      153.65     64.36 o 
   6   8  17      556.27      583.08     80.23 o 
   7   8  17        0.03       40.77     75.61 o 
   8   8  17      202.40      187.89     86.18 o 
   9   8  17       79.64       93.83     90.02 o 
  10   8  17      133.67      145.37     92.61 o 
  11   8  17      482.05      581.06     84.91 o 
  12   8  17       82.61       24.39     94.10 o 
  13   8  17       85.94      137.48     86.86 o 
 -13   9  17      352.98      330.39     76.81 o 
 -12   9  17      416.11      444.06     79.27 o 
 -11   9  17        4.01       36.47     70.45 o 
 -10   9  17       50.32       30.73     69.01 o 
  -9   9  17      636.93      692.25     69.23 o 
  -8   9  17      480.39      587.68     73.63 o 
  -7   9  17      778.65      787.84     67.85 o 
  -6   9  17      825.75      816.50     67.55 o 
  -5   9  17      214.31      248.61     60.94 o 
  -4   9  17      117.41      170.25     67.25 o 
  -3   9  17      364.75      343.86     67.97 o 
  -2   9  17      103.65      143.20     69.18 o 
  -1   9  17        0.07       22.62     67.65 o 
   0   9  17        1.61       30.42     67.25 o 
   1   9  17      193.56      203.89     67.34 o 
   2   9  17      449.74      427.69     68.65 o 
   3   9  17        1.91       44.26     70.47 o 
   4   9  17       15.51       22.97     70.99 o 
   5   9  17       31.53       43.29     77.90 o 
   6   9  17      121.19      140.99     84.14 o 
   7   9  17      592.57      652.38     86.80 o 
   8   9  17       51.62       99.84     81.21 o 
   9   9  17       62.08       66.94     84.89 o 
  10   9  17        9.27      -19.54     81.17 o 
  11   9  17       39.81       82.79    103.43 o 
  12   9  17       44.59       10.03     97.45 o 
 -12  10  17       19.66       -1.19     80.35 o 
 -11  10  17      118.99      102.40     76.18 o 
 -10  10  17      227.02      223.67     75.02 o 
  -9  10  17      131.13      117.84     76.93 o 
  -8  10  17      207.51      254.71     75.47 o 
  -7  10  17      127.28      149.42     69.20 o 
  -6  10  17       77.99       94.87     59.91 o 
  -5  10  17        8.76        6.08     71.10 o 
  -4  10  17      166.22      207.18     70.78 o 
  -3  10  17       34.48       55.12     60.06 o 
  -2  10  17        2.62       42.70     70.47 o 
  -1  10  17      195.59      239.75     66.31 o 
   0  10  17       30.97       66.69     70.30 o 
   1  10  17        3.29       -3.22     71.15 o 
   2  10  17       24.45       51.83     66.03 o 
   3  10  17      136.87      129.95     79.73 o 
   4  10  17      119.49      138.04     80.14 o 
   5  10  17       88.40       59.42     80.63 o 
   6  10  17      165.12      232.91     86.91 o 
   7  10  17       18.88        2.44     88.36 o 
   8  10  17        4.44       22.10     92.73 o 
   9  10  17       25.73       23.09     96.72 o 
  10  10  17        6.47       -2.00     96.55 o 
 -10  11  17        0.84      -14.20     72.89 o 
  -9  11  17        6.97       28.73     73.80 o 
  -8  11  17       18.90       57.66     78.03 o 
  -7  11  17        3.39       -5.36     68.42 o 
  -6  11  17        1.06       -6.35     70.33 o 
  -5  11  17        7.60       30.35     70.39 o 
  -4  11  17       45.76       68.34     69.74 o 
  -3  11  17        5.17       32.65     68.57 o 
  -2  11  17        0.19       46.47     73.87 o 
  -1  11  17       15.21       40.28     76.46 o 
   0  11  17      140.98      163.86     75.62 o 
   1  11  17      198.57      237.86     67.27 o 
   2  11  17        0.47       33.89     83.02 o 
   3  11  17        0.13       31.35     84.65 o 
   4  11  17      436.88      450.96     86.85 o 
   5  11  17       40.71        6.85     87.41 o 
   6  11  17        9.27       29.01     83.46 o 
   7  11  17       60.01      141.07     93.16 o 
   8  11  17        0.59      -19.25     96.14 o 
  -7  12  17        3.05       82.41     76.71 o 
  -6  12  17      122.78      100.44     77.36 o 
  -5  12  17       89.33      106.02     74.20 o 
  -4  12  17       15.04      -11.63     73.80 o 
  -3  12  17        0.80       30.19     78.59 o 
  -2  12  17        5.65       20.04     80.31 o 
  -1  12  17       42.19      111.37     74.23 o 
   0  12  17       75.37       98.85     76.05 o 
   1  12  17       81.29       64.44     87.44 o 
   2  12  17      130.19      169.91     75.15 o 
   3  12  17        2.90       60.98     74.46 o 
   4  12  17       14.65       37.88     82.25 o 
   5  12  17      104.97       86.88     97.26 o 
 -18   0  18     2698.01     2612.36    150.34 o 
 -16   0  18      109.71      264.56     95.10 o 
 -14   0  18     3263.75     3390.73    101.54 o 
 -12   0  18     1500.43     1356.10     81.55 o 
 -10   0  18     9453.38     9349.44    129.24 o 
  -8   0  18     1569.80     1614.42     87.36 o 
  -6   0  18     5578.95     5398.13    126.90 o 
  -4   0  18     7477.31     7091.60    174.16 o 
  -2   0  18     8893.73     9103.22    192.52 o 
   0   0  18     2595.06     2101.67     94.17 o 
   2   0  18     1939.43     2022.71    108.50 o 
   4   0  18     3821.67     3723.40    136.13 o 
   6   0  18    11050.47    10425.12    293.09 o 
   8   0  18     1094.67     1030.70    106.47 o 
  10   0  18     6429.65     6234.22    158.90 o 
  12   0  18     1504.90     1631.61    129.40 o 
  14   0  18     1476.79     1607.59    127.53 o 
  16   0  18      340.86      473.91    142.07 o 
 -18   1  18        1.19       78.20     69.28 o 
 -17   1  18     1162.40     1065.37     70.02 o 
 -16   1  18     1488.50     1647.45     68.29 o 
 -15   1  18       74.98       58.94     62.87 o 
 -14   1  18      597.77      508.61     59.09 o 
 -13   1  18     2538.16     2669.25     65.60 o 
 -12   1  18     3398.08     3405.71     66.83 o 
 -11   1  18      183.78      241.12     58.37 o 
 -10   1  18      551.55      577.34     50.00 o 
  -9   1  18      641.16      580.77     59.38 o 
  -8   1  18      989.72      968.22     57.16 o 
  -7   1  18      168.26      143.48     56.93 o 
  -6   1  18      206.38      200.41     56.77 o 
  -5   1  18      392.37      516.81     51.79 o 
  -4   1  18    10896.37    10116.17    162.87 o 
  -3   1  18      779.68      762.76     62.41 o 
  -2   1  18      694.17      542.47     63.61 o 
  -1   1  18    10062.15     9972.47     95.42 o 
   0   1  18      380.09      337.71     57.41 o 
   1   1  18     7718.74     7721.50    142.41 o 
   2   1  18      121.86      109.66     69.88 o 
   3   1  18     3016.07     2923.64     91.44 o 
   4   1  18      752.77      697.53     73.54 o 
   5   1  18     2743.74     2671.75     83.61 o 
   6   1  18     1925.77     2071.40     82.41 o 
   7   1  18      301.56      326.31     82.22 o 
   8   1  18     4152.67     4293.31     85.49 o 
   9   1  18     1119.69     1068.85     72.73 o 
  10   1  18     3314.03     3319.89     98.36 o 
  11   1  18        8.73      -12.35     81.73 o 
  12   1  18      716.58      722.70     87.39 o 
  13   1  18     1358.00     1399.77     90.11 o 
  14   1  18      141.74      127.74     85.05 o 
  15   1  18       42.90       76.84     93.96 o 
  16   1  18      329.87      358.81     91.87 o 
 -18   2  18      583.35      613.20     73.07 o 
 -17   2  18      328.99      337.40     67.53 o 
 -16   2  18      121.68      168.14     65.17 o 
 -15   2  18      349.22      351.24     58.08 o 
 -14   2  18     1075.60     1131.36     63.82 o 
 -13   2  18     1334.93     1299.64     62.24 o 
 -12   2  18      825.44      842.59     53.91 o 
 -11   2  18     1601.78     1639.33     58.61 o 
 -10   2  18       45.72       42.24     53.03 o 
  -9   2  18       70.30      111.15     58.25 o 
  -8   2  18       82.86       91.89     61.48 o 
  -7   2  18       89.16      114.73     54.60 o 
  -6   2  18      244.35      231.18     58.75 o 
  -5   2  18        2.71        9.01     52.76 o 
  -4   2  18     1511.39     1509.29     61.81 o 
  -3   2  18      689.38      686.01     50.74 o 
  -2   2  18     2039.86     1840.20     64.76 o 
  -1   2  18        1.74      -13.31     56.39 o 
   0   2  18       53.84       84.29     64.96 o 
   1   2  18       71.68       30.75     59.05 o 
   2   2  18       68.25      119.51     72.85 o 
   3   2  18      308.22      295.40     65.78 o 
   4   2  18      837.28      787.14     77.14 o 
   5   2  18      840.20      977.02     73.62 o 
   6   2  18       16.59       42.12     67.82 o 
   7   2  18      232.14      224.83     66.96 o 
   8   2  18     2935.89     2996.27     77.45 o 
   9   2  18     1450.95     1528.28     73.09 o 
  10   2  18       86.73      109.03     83.88 o 
  11   2  18      823.60      842.55     85.73 o 
  12   2  18      262.25      265.88     89.96 o 
  13   2  18      265.99      265.30     83.60 o 
  14   2  18      194.13      261.52     94.32 o 
  15   2  18       20.47       65.33     88.21 o 
  16   2  18       98.03      118.29     96.42 o 
 -18   3  18       17.01       41.95     81.36 o 
 -17   3  18       24.10       39.02     63.69 o 
 -16   3  18        1.70       40.93     61.96 o 
 -15   3  18     1193.59     1270.11     66.68 o 
 -14   3  18        8.28       10.92     65.26 o 
 -13   3  18      908.60      925.13     61.90 o 
 -12   3  18       93.83      111.55     55.21 o 
 -11   3  18     2073.17     1981.27     66.98 o 
 -10   3  18      864.28      922.78     61.56 o 
  -9   3  18     2997.04     2991.11     64.57 o 
  -8   3  18     1366.05     1370.77     62.94 o 
  -7   3  18      583.34      589.23     59.14 o 
  -6   3  18      271.33      320.62     53.93 o 
  -5   3  18     1182.95     1146.23     57.27 o 
  -4   3  18       21.76       27.70     54.53 o 
  -3   3  18        9.06       22.47     56.26 o 
  -2   3  18      342.95      400.94     56.27 o 
  -1   3  18      735.07      863.18     63.99 o 
   0   3  18      190.45      191.84     61.22 o 
   1   3  18      549.61      618.67     65.24 o 
   2   3  18       29.01       53.66     60.74 o 
   3   3  18      120.86       94.26     61.67 o 
   4   3  18       13.34       32.96     59.22 o 
   5   3  18      736.26      779.04     65.98 o 
   6   3  18       47.73       92.68     69.82 o 
   7   3  18      627.45      603.30     73.80 o 
   8   3  18       40.98       44.72     68.29 o 
   9   3  18      446.67      428.82     63.20 o 
  10   3  18      104.65       93.36     81.90 o 
  11   3  18     4371.71     4484.23     99.71 o 
  12   3  18     1327.40     1336.36     93.01 o 
  13   3  18      548.88      532.12     84.48 o 
  14   3  18      138.40      160.44     89.77 o 
  15   3  18      222.61      195.11     93.65 o 
  16   3  18      169.47      152.44     89.35 o 
 -17   4  18      234.16      216.85     79.50 o 
 -16   4  18       91.47      117.35     71.08 o 
 -15   4  18      401.47      407.49     68.64 o 
 -14   4  18        4.05       45.27     59.65 o 
 -13   4  18      164.93      161.61     58.07 o 
 -12   4  18      129.20      157.55     56.05 o 
 -11   4  18      765.24      786.08     64.12 o 
 -10   4  18       71.23       96.76     61.67 o 
  -9   4  18       95.26      110.44     51.23 o 
  -8   4  18       62.37       79.00     50.70 o 
  -7   4  18      676.30      726.13     59.88 o 
  -6   4  18       75.20       82.07     57.11 o 
  -5   4  18        5.91       26.77     54.65 o 
  -4   4  18      105.40      137.41     56.35 o 
  -3   4  18        4.29        7.78     53.36 o 
  -2   4  18      361.83      350.79     60.46 o 
  -1   4  18      111.76       49.31     58.76 o 
   0   4  18      143.74      139.02     54.63 o 
   1   4  18       21.38        2.93     58.96 o 
   2   4  18      210.44      185.18     62.82 o 
   3   4  18      576.24      607.07     67.65 o 
   4   4  18     1518.58     1536.43     72.06 o 
   5   4  18      607.00      660.93     65.02 o 
   6   4  18       77.26       76.68     62.77 o 
   7   4  18       23.57       47.61     68.13 o 
   8   4  18      570.03      588.08     66.59 o 
   9   4  18     2619.66     2499.67     94.89 o 
  10   4  18      939.60      888.95     79.26 o 
  11   4  18      247.75      302.76     83.83 o 
  12   4  18        2.24       31.31     87.75 o 
  13   4  18      575.96      606.77     91.68 o 
  14   4  18      664.27      636.07     98.66 o 
  15   4  18      373.43      352.66     93.75 o 
  16   4  18       48.46       30.55    220.24 o 
 -17   5  18       45.23       22.28     70.43 o 
 -16   5  18        6.49       45.56     63.54 o 
 -15   5  18        3.93       72.15     80.10 o 
 -14   5  18        7.97       35.35     59.26 o 
 -13   5  18        7.23       22.40     67.13 o 
 -12   5  18       78.23       79.15     60.04 o 
 -11   5  18       73.91       86.18     59.05 o 
 -10   5  18        9.51       31.57     60.81 o 
  -9   5  18        6.49       38.50     60.94 o 
  -8   5  18       91.19      106.82     59.93 o 
  -7   5  18      204.35      209.83     52.41 o 
  -6   5  18       21.14       57.99     55.51 o 
  -5   5  18       41.31       38.27     52.36 o 
  -4   5  18      246.08      211.89     58.84 o 
  -3   5  18      458.31      488.44     59.47 o 
  -2   5  18      915.34      894.96     63.03 o 
  -1   5  18      232.78      248.85     56.82 o 
   0   5  18       95.19       94.99     60.27 o 
   1   5  18       42.21       52.53     57.42 o 
   2   5  18      251.92      240.16     60.92 o 
   3   5  18      413.40      437.46     62.66 o 
   4   5  18      294.70      260.20     67.91 o 
   5   5  18       22.05       26.67     61.52 o 
   6   5  18      209.64      212.93     66.81 o 
   7   5  18      206.26      209.32     66.25 o 
   8   5  18      144.39      166.75     71.23 o 
   9   5  18       65.58      100.01     73.58 o 
  10   5  18      125.25      123.00     90.01 o 
  11   5  18      167.84      104.96     83.41 o 
  12   5  18       53.33       71.43     82.27 o 
  13   5  18        6.88       37.18     99.19 o 
  14   5  18      188.43      179.02     96.44 o 
  15   5  18      123.13      156.22     97.42 o 
 -16   6  18        2.97       19.40     75.12 o 
 -15   6  18      109.73      136.74     71.92 o 
 -14   6  18       30.19       66.71     80.80 o 
 -13   6  18       19.42       44.67     60.29 o 
 -12   6  18       18.31      -10.84     58.10 o 
 -11   6  18       48.06       87.29     59.94 o 
 -10   6  18      165.94      157.52     56.31 o 
  -9   6  18      110.45      133.40     61.05 o 
  -8   6  18      325.51      358.64     55.13 o 
  -7   6  18      226.34      178.55     60.04 o 
  -6   6  18       34.98       27.71     53.57 o 
  -5   6  18        0.66      -21.67     54.08 o 
  -4   6  18       28.87       35.17     52.38 o 
  -3   6  18        0.07       -3.48     55.91 o 
  -2   6  18       20.48       26.13     59.19 o 
  -1   6  18      217.79      207.96     56.65 o 
   0   6  18       20.93       85.27     60.65 o 
   1   6  18      243.64      248.93     63.47 o 
   2   6  18       60.37      102.60     61.03 o 
   3   6  18        0.19        1.95     66.49 o 
   4   6  18       88.63       90.67     59.89 o 
   5   6  18      174.34      205.28     62.77 o 
   6   6  18       64.64       81.62     68.85 o 
   7   6  18      250.76      283.51     69.85 o 
   8   6  18       68.77       57.13     76.42 o 
   9   6  18        0.19        4.19     74.92 o 
  10   6  18        4.56       29.99     80.99 o 
  11   6  18        8.56       29.37     86.50 o 
  12   6  18      464.58      446.56    101.01 o 
  13   6  18      194.62      149.78    112.09 o 
  14   6  18      213.94      214.55    115.32 o 
 -15   7  18       17.11       70.04     79.55 o 
 -14   7  18        0.71      -53.92     72.59 o 
 -13   7  18       16.16       68.14     69.66 o 
 -12   7  18       60.97       76.30     63.30 o 
 -11   7  18       48.38       51.39     70.76 o 
 -10   7  18      282.28      269.59     55.63 o 
  -9   7  18      492.05      514.25     58.32 o 
  -8   7  18      894.59      884.67     61.00 o 
  -7   7  18       16.88       32.11     57.17 o 
  -6   7  18      389.73      379.33     57.91 o 
  -5   7  18     1351.06     1325.76     56.08 o 
  -4   7  18     1074.54     1119.49     60.26 o 
  -3   7  18      517.13      563.96     61.52 o 
  -2   7  18      787.09      830.56     60.28 o 
  -1   7  18       82.62       75.47     56.73 o 
   0   7  18       83.86       78.78     60.33 o 
   1   7  18       29.60       50.17     61.18 o 
   2   7  18      223.95      232.99     65.48 o 
   3   7  18       31.75       58.42     61.88 o 
   4   7  18       74.26       67.55     63.41 o 
   5   7  18       28.00       39.61     62.48 o 
   6   7  18       21.22       63.49     64.20 o 
   7   7  18       99.26      110.84     78.91 o 
   8   7  18       83.87      154.11     82.74 o 
   9   7  18        0.83        7.53     85.44 o 
  10   7  18      293.40      319.94     87.32 o 
  11   7  18      363.89      347.10     86.40 o 
  12   7  18      284.41      388.83     93.17 o 
  13   7  18       93.91      119.37     90.95 o 
 -14   8  18       68.18       65.65     75.66 o 
 -13   8  18        3.32       66.21     73.32 o 
 -12   8  18        0.93       47.67     65.22 o 
 -11   8  18       25.03       29.57     68.36 o 
 -10   8  18      422.77      417.82     63.43 o 
  -9   8  18      205.66      214.39     66.91 o 
  -8   8  18      271.51      261.19     64.87 o 
  -7   8  18        0.56       -0.68     59.02 o 
  -6   8  18     1264.91     1263.99     62.69 o 
  -5   8  18      155.35      143.49     55.41 o 
  -4   8  18       35.63       55.40     57.19 o 
  -3   8  18       31.05       61.21     61.11 o 
  -2   8  18     1253.67     1343.66     59.80 o 
  -1   8  18       39.67       67.89     62.14 o 
   0   8  18     1058.62     1093.94     62.42 o 
   1   8  18      486.95      483.80     64.40 o 
   2   8  18      844.98      896.62     65.40 o 
   3   8  18      736.20      809.28     67.51 o 
   4   8  18     3651.39     3724.99     78.49 o 
   5   8  18      690.40      741.28     67.63 o 
   6   8  18        1.13       16.96     78.67 o 
   7   8  18      111.31      113.81     75.87 o 
   8   8  18       60.30      107.21     87.96 o 
   9   8  18        8.73       32.39     86.57 o 
  10   8  18      169.80      172.51     93.78 o 
  11   8  18      306.30      287.17     85.40 o 
  12   8  18        3.15        9.03    106.78 o 
 -13   9  18       11.47       61.14     76.02 o 
 -12   9  18      757.41      773.91     77.74 o 
 -11   9  18      521.89      519.17     73.52 o 
 -10   9  18        1.90       27.07     67.21 o 
  -9   9  18      424.11      491.52     70.07 o 
  -8   9  18      555.01      614.75     72.60 o 
  -7   9  18      394.32      428.37     72.12 o 
  -6   9  18      172.68      218.98     70.74 o 
  -5   9  18      281.10      362.68     70.74 o 
  -4   9  18      579.98      532.48     69.46 o 
  -3   9  18      352.51      354.31     69.60 o 
  -2   9  18        3.72       52.25     63.40 o 
  -1   9  18      530.32      516.54     64.17 o 
   0   9  18      131.27      127.58     68.49 o 
   1   9  18        5.60        8.33     62.74 o 
   2   9  18     1632.60     1672.94     70.47 o 
   3   9  18      850.26      814.80     71.63 o 
   4   9  18      180.34      171.62     67.20 o 
   5   9  18      847.79      936.17     84.85 o 
   6   9  18      672.40      671.62     86.97 o 
   7   9  18      240.69      286.93     79.62 o 
   8   9  18       82.39      125.86     91.74 o 
   9   9  18      585.59      593.03     92.28 o 
  10   9  18      696.92      600.45     90.78 o
[truncated: 165,602 more chars]
